# Supplementary material for: Gene Network Disruptions and Neurogenesis Defects in the Adult Ts1Cje Mouse Model of Down Syndrome
Source: PLoS One. 2010 Jul 16;5(7):e11561. doi: 10.1371/journal.pone.0011561 (PMC2905390; doi:10.1371/journal.pone.0011561)
Supplement: Table S1 — DAVID data. (0.21 MB XLS) [file pone.0011561.s002.xls]

## Sheet: DAVID Tstat4 pos
Supplementary Table 1: DAVID t-stat4 positive
Category	Enriched Term	Affymetrix Probes	Probes Involved in Term	Percentage of Probes Involved	Modified Fisher Exact P-Value, EASE Score
Functional Group 1	Median: 0.023253818750240532	Geo: 0.017563812315867903
GOTERM_MF_ALL	GO:0016491~oxidoreductase activity	1427442_a_at, 1440279_at, 1433545_s_at, 1460196_at, 1416662_at, 1448426_at, 1430546_at, 1455997_a_at, 1421075_s_at, 1448602_at, 1419029_at, 1452741_s_at, 1451804_a_at, 1447816_x_at, 1453173_at, 1451124_at, 1459976_s_at, 1429965_at, 1427912_at,	17	0.0988	0.00435744
GOTERM_BP_ALL	GO:0006091~generation of precursor metabolites and energy	1455997_a_at, 1427442_a_at, 1421075_s_at, 1448602_at, 1440279_at, 1419029_at, 1433545_s_at, 1452741_s_at, 1447816_x_at, 1416662_at, 1448426_at, 1416278_a_at,	11	0.064	0.017843
GOTERM_BP_ALL	GO:0006118~electron transport	1455997_a_at, 1427442_a_at, 1421075_s_at, 1440279_at, 1419029_at, 1433545_s_at, 1452741_s_at, 1447816_x_at, 1416662_at, 1448426_at,	9	0.0523	0.0286646
SP_PIR_KEYWORDS	oxidoreductase	1455997_a_at, 1421075_s_at, 1419029_at, 1452741_s_at, 1460196_at, 1447816_x_at, 1451124_at, 1459976_s_at, 1416662_at, 1448426_at, 1427912_at, 1430546_at,	10	0.0581	0.0427002
Functional Group 2	Median: 0.021965688142829332	Geo: 0.02992992859665121
SP_PIR_KEYWORDS	endocytosis	1427442_a_at, 1454961_at, 1425899_a_at, 1438258_at, 1433942_at,	5	0.0291	0.00535219
GOTERM_BP_ALL	GO:0016044~membrane organization and biogenesis	1427442_a_at, 1430583_at, 1454961_at, 1436695_x_at, 1425899_a_at, 1451124_at, 1459976_s_at, 1438258_at, 1433942_at,	8	0.0465	0.00915103
GOTERM_BP_ALL	GO:0006897~endocytosis	1427442_a_at, 1454961_at, 1436695_x_at, 1425899_a_at, 1438258_at, 1433942_at,	6	0.0349	0.0219657
GOTERM_BP_ALL	GO:0010324~membrane invagination	1427442_a_at, 1454961_at, 1436695_x_at, 1425899_a_at, 1438258_at, 1433942_at,	6	0.0349	0.0219657
SP_PIR_KEYWORDS	coated pit	1427442_a_at, 1438258_at, 1433942_at,	3	0.0174	0.0221714
GOTERM_CC_ALL	GO:0005905~coated pit	1427442_a_at, 1438258_at, 1433942_at,	3	0.0174	0.0642523
GOTERM_CC_ALL	GO:0045202~synapse	1427442_a_at, 1425899_a_at, 1433942_at,	3	0.0174	0.639098
Functional Group 3	Median: 0.05802145795279481	Geo: 0.04712095303367547
GOTERM_CC_ALL	GO:0044444~cytoplasmic part	1449099_at, 1437926_at, 1440279_at, 1434216_a_at, 1418249_at, 1416278_a_at, 1423859_a_at, 1423860_at, 1433888_at, 1421544_at, 1425141_at, 1421075_s_at, 1434503_s_at, 1460576_at, 1448563_at, 1455376_at, 1451124_at, 1459976_s_at, 1460583_at, 1427912_at, 1433942_at, 1436990_s_at, 1424746_at, 1418222_at, 1427442_a_at, 1433545_s_at, 1416780_at, 1433643_at, 1417660_s_at, 1434768_at, 1448305_at, 1447585…	48	0.2791	0.000171977
GOTERM_CC_ALL	GO:0005737~cytoplasm	1449099_at, 1440279_at, 1418249_at, 1423859_a_at, 1423860_at, 1434503_s_at, 1460576_at, 1448563_at, 1451124_at, 1459976_s_at, 1424746_at, 1418222_at, 1426460_a_at, 1426461_at, 1434486_x_at, 1451742_a_at, 1434485_a_at, 1452291_at, 1433545_s_at, 1416780_at, 1460196_at, 1423613_at, 1417660_s_at, 1433965_at, 1454728_s_at, 1447585_s_at, 1416662_at, 1448426_at, 1458622_at, 1422900_at, 1450872_s_at, 145…	67	0.3895	0.00147186
GOTERM_CC_ALL	GO:0044464~cell part	1440279_at, 1460010_a_at, 1418249_at, 1438258_at, 1454791_a_at, 1418291_at, 1423859_a_at, 1423860_at, 1424659_at, 1427691_a_at, 1452445_at, 1434503_s_at, 1426263_at, 1460576_at, 1448880_at, 1418222_at, 1448880_at, 1433723_s_at, 1437921_x_at, 1452291_at, 1416780_at, 1460196_at, 1417660_s_at, 1433965_at, 1454728_s_at, 1418754_at, 1458622_at, 1416662_at, 1448426_at, 1434669_at, 1440866_at, 1435074_a…	118	0.686	0.0212445
GOTERM_CC_ALL	GO:0005623~cell	1440279_at, 1460010_a_at, 1418249_at, 1438258_at, 1454791_a_at, 1418291_at, 1423859_a_at, 1423860_at, 1424659_at, 1427691_a_at, 1452445_at, 1434503_s_at, 1426263_at, 1460576_at, 1448880_at, 1418222_at, 1448880_at, 1433723_s_at, 1437921_x_at, 1452291_at, 1416780_at, 1460196_at, 1417660_s_at, 1433965_at, 1454728_s_at, 1418754_at, 1458622_at, 1416662_at, 1448426_at, 1434669_at, 1440866_at, 1435074_a…	118	0.686	0.0212445
GOTERM_CC_ALL	GO:0005622~intracellular	1449099_at, 1440279_at, 1460010_a_at, 1418249_at, 1418291_at, 1454791_a_at, 1419642_at, 1423859_a_at, 1423860_at, 1434503_s_at, 1434735_at, 1426721_s_at, 1460576_at, 1448563_at, 1451124_at, 1459976_s_at, 1448880_at, 1424746_at, 1418222_at, 1426460_a_at, 1426461_at, 1434486_x_at, 1451742_a_at, 1434485_a_at, 1448880_at, 1433723_s_at, 1433545_s_at, 1452291_at, 1437921_x_at, 1423613_at, 1460196_at, 1…	92	0.5349	0.0256451
GOTERM_CC_ALL	GO:0044424~intracellular part	1449099_at, 1440279_at, 1418249_at, 1418291_at, 1454791_a_at, 1419642_at, 1423859_a_at, 1423860_at, 1434503_s_at, 1434735_at, 1426721_s_at, 1460576_at, 1448563_at, 1451124_at, 1459976_s_at, 1448880_at, 1424746_at, 1418222_at, 1426460_a_at, 1426461_at, 1434486_x_at, 1451742_a_at, 1434485_a_at, 1448880_at, 1433723_s_at, 1433545_s_at, 1437921_x_at, 1452291_at, 1423613_at, 1460196_at, 1416780_at, 143…	85	0.4942	0.0903978
GOTERM_CC_ALL	GO:0043231~intracellular membrane-bound organelle	1449099_at, 1440279_at, 1418249_at, 1418291_at, 1454791_a_at, 1423859_a_at, 1423860_at, 1419642_at, 1434503_s_at, 1434735_at, 1426721_s_at, 1448563_at, 1451124_at, 1459976_s_at, 1424746_at, 1418222_at, 1433723_s_at, 1437921_x_at, 1433545_s_at, 1417660_s_at, 1438481_at, 1447585_s_at, 1416662_at, 1448426_at, 1422900_at, 1450872_s_at, 1449019_at, 1452741_s_at, 1460192_at, 1460446_at, 1451599_at, 143…	57	0.3314	0.602863
GOTERM_CC_ALL	GO:0043227~membrane-bound organelle	1449099_at, 1440279_at, 1418249_at, 1418291_at, 1454791_a_at, 1423859_a_at, 1423860_at, 1419642_at, 1434503_s_at, 1434735_at, 1426721_s_at, 1448563_at, 1451124_at, 1459976_s_at, 1424746_at, 1418222_at, 1433723_s_at, 1437921_x_at, 1433545_s_at, 1417660_s_at, 1438481_at, 1447585_s_at, 1416662_at, 1448426_at, 1422900_at, 1450872_s_at, 1449019_at, 1452741_s_at, 1460192_at, 1460446_at, 1451599_at, 143…	57	0.3314	0.607321
GOTERM_CC_ALL	GO:0043229~intracellular organelle	1449099_at, 1440279_at, 1418249_at, 1418291_at, 1454791_a_at, 1423859_a_at, 1423860_at, 1419642_at, 1434503_s_at, 1434735_at, 1426721_s_at, 1448563_at, 1451124_at, 1459976_s_at, 1424746_at, 1418222_at, 1433723_s_at, 1437921_x_at, 1433545_s_at, 1417660_s_at, 1438481_at, 1433965_at, 1454728_s_at, 1447585_s_at, 1416662_at, 1448426_at, 1422900_at, 1450872_s_at, 1452741_s_at, 1449019_at, 1436695_x_at,…	62	0.3605	0.744435
GOTERM_CC_ALL	GO:0043226~organelle	1449099_at, 1440279_at, 1418249_at, 1418291_at, 1454791_a_at, 1423859_a_at, 1423860_at, 1419642_at, 1434503_s_at, 1434735_at, 1426721_s_at, 1448563_at, 1451124_at, 1459976_s_at, 1424746_at, 1418222_at, 1433723_s_at, 1437921_x_at, 1433545_s_at, 1417660_s_at, 1438481_at, 1433965_at, 1454728_s_at, 1447585_s_at, 1416662_at, 1448426_at, 1422900_at, 1450872_s_at, 1452741_s_at, 1449019_at, 1436695_x_at,…	62	0.3605	0.747623
Functional Group 4	Median: 0.05285745369207423	Geo: 0.056048491582107285
GOTERM_BP_ALL	GO:0007610~behavior	1423859_a_at, 1423860_at, 1452308_a_at, 1433888_at, 1424659_at, 1427442_a_at, 1458622_at, 1451124_at, 1459976_s_at, 1458622_at, 1433942_at,	9	0.0523	0.00824928
GOTERM_BP_ALL	GO:0019226~transmission of nerve impulse	1452308_a_at, 1433888_at, 1427442_a_at, 1430583_at, 1458622_at, 1451124_at, 1459976_s_at, 1458622_at, 1433942_at,	8	0.0465	0.00828099
GOTERM_BP_ALL	GO:0030005~cellular di-, tri-valent inorganic cation homeostasis	1452308_a_at, 1433888_at, 1427442_a_at, 1428942_at, 1451124_at, 1459976_s_at,	5	0.0291	0.0148524
GOTERM_BP_ALL	GO:0055066~di-, tri-valent inorganic cation homeostasis	1452308_a_at, 1433888_at, 1427442_a_at, 1428942_at, 1451124_at, 1459976_s_at,	5	0.0291	0.0163008
GOTERM_BP_ALL	GO:0042592~homeostatic process	1452308_a_at, 1433888_at, 1427442_a_at, 1428942_at, 1440279_at, 1434768_at, 1434096_at, 1451124_at, 1459976_s_at, 1429965_at,	9	0.0523	0.0173232
GOTERM_BP_ALL	GO:0030003~cellular cation homeostasis	1452308_a_at, 1433888_at, 1427442_a_at, 1428942_at, 1451124_at, 1459976_s_at,	5	0.0291	0.0223565
GOTERM_BP_ALL	GO:0055080~cation homeostasis	1452308_a_at, 1433888_at, 1427442_a_at, 1428942_at, 1451124_at, 1459976_s_at,	5	0.0291	0.0242165
GOTERM_BP_ALL	GO:0019725~cellular homeostasis	1452308_a_at, 1433888_at, 1427442_a_at, 1428942_at, 1440279_at, 1451124_at, 1459976_s_at, 1429965_at,	7	0.0407	0.026537
GOTERM_BP_ALL	GO:0050801~ion homeostasis	1452308_a_at, 1433888_at, 1427442_a_at, 1428942_at, 1434096_at, 1451124_at, 1459976_s_at,	6	0.0349	0.0314857
GOTERM_BP_ALL	GO:0007626~locomotory behavior	1452308_a_at, 1433888_at, 1424659_at, 1427442_a_at, 1451124_at, 1459976_s_at, 1433942_at,	6	0.0349	0.0390796
GOTERM_BP_ALL	GO:0007268~synaptic transmission	1452308_a_at, 1433888_at, 1427442_a_at, 1458622_at, 1458622_at, 1433942_at,	6	0.0349	0.0469472
GOTERM_BP_ALL	GO:0007267~cell-cell signaling	1452308_a_at, 1433888_at, 1427442_a_at, 1430583_at, 1458622_at, 1451124_at, 1459976_s_at, 1458622_at, 1433942_at,	8	0.0465	0.0486415
GOTERM_BP_ALL	GO:0050877~neurological system process	1452308_a_at, 1433888_at, 1427442_a_at, 1430583_at, 1416503_at, 1434768_at, 1458622_at, 1451124_at, 1459976_s_at, 1458622_at, 1433942_at,	10	0.0581	0.0528575
GOTERM_BP_ALL	GO:0048878~chemical homeostasis	1452308_a_at, 1433888_at, 1427442_a_at, 1428942_at, 1434096_at, 1451124_at, 1459976_s_at,	6	0.0349	0.0635103
GOTERM_BP_ALL	GO:0009628~response to abiotic stimulus	1452308_a_at, 1433888_at, 1427442_a_at, 1416503_at, 1451124_at, 1459976_s_at,	5	0.0291	0.0689667
GOTERM_BP_ALL	GO:0006873~cellular ion homeostasis	1452308_a_at, 1433888_at, 1427442_a_at, 1428942_at, 1451124_at, 1459976_s_at,	5	0.0291	0.0736634
GOTERM_BP_ALL	GO:0055082~cellular chemical homeostasis	1452308_a_at, 1433888_at, 1427442_a_at, 1428942_at, 1451124_at, 1459976_s_at,	5	0.0291	0.0736634
GOTERM_BP_ALL	GO:0006874~cellular calcium ion homeostasis	1452308_a_at, 1433888_at, 1427442_a_at,	3	0.0174	0.126075
GOTERM_BP_ALL	GO:0055074~calcium ion homeostasis	1452308_a_at, 1433888_at, 1427442_a_at,	3	0.0174	0.132064
GOTERM_BP_ALL	GO:0006875~cellular metal ion homeostasis	1452308_a_at, 1433888_at, 1427442_a_at,	3	0.0174	0.153504
GOTERM_BP_ALL	GO:0055065~metal ion homeostasis	1452308_a_at, 1433888_at, 1427442_a_at,	3	0.0174	0.159751
GOTERM_BP_ALL	GO:0003008~system process	1452308_a_at, 1433888_at, 1427442_a_at, 1430583_at, 1416503_at, 1434768_at, 1458622_at, 1451124_at, 1459976_s_at, 1458622_at, 1433942_at,	10	0.0581	0.168254
GOTERM_BP_ALL	GO:0065008~regulation of biological quality	1452308_a_at, 1433888_at, 1427442_a_at, 1428942_at, 1440279_at, 1434768_at, 1434096_at, 1451124_at, 1459976_s_at, 1429965_at, 1433942_at,	10	0.0581	0.189629
GOTERM_BP_ALL	GO:0022414~reproductive process	1433888_at, 1427442_a_at, 1451124_at, 1459976_s_at, 1460192_at,	4	0.0233	0.349671
GOTERM_BP_ALL	GO:0000003~reproduction	1433888_at, 1427442_a_at, 1451124_at, 1459976_s_at, 1460192_at,	4	0.0233	0.782205
Functional Group 5	Median: 0.08123868257120952	Geo: 0.07286692016933699
GOTERM_BP_ALL	GO:0006810~transport	1449099_at, 1422480_at, 1437016_x_at, 1438258_at, 1416278_a_at, 1421043_s_at, 1423859_a_at, 1423860_at, 1421544_at, 1433888_at, 1452445_at, 1428330_at, 1460576_at, 1460583_at, 1433942_at, 1424746_at, 1427442_a_at, 1433643_at, 1417660_s_at, 1448305_at, 1433965_at, 1454728_s_at, 1458622_at, 1458622_at, 1434096_at, 1452308_a_at, 1455997_a_at, 1419029_at, 1436695_x_at, 1454961_at, 1443870_at, 1425899…	31	0.1802	0.0435731
GOTERM_BP_ALL	GO:0051234~establishment of localization	1449099_at, 1422480_at, 1437016_x_at, 1438258_at, 1416278_a_at, 1421043_s_at, 1423859_a_at, 1423860_at, 1421544_at, 1433888_at, 1452445_at, 1428330_at, 1460576_at, 1460583_at, 1433942_at, 1424746_at, 1427442_a_at, 1433643_at, 1417660_s_at, 1448305_at, 1433965_at, 1454728_s_at, 1458622_at, 1458622_at, 1434096_at, 1452308_a_at, 1455997_a_at, 1419029_at, 1436695_x_at, 1454961_at, 1443870_at, 1425899…	31	0.1802	0.0608284
SP_PIR_KEYWORDS	transport	1422480_at, 1417660_s_at, 1433643_at, 1434571_at, 1448305_at, 1438258_at, 1434096_at, 1416278_a_at, 1423859_a_at, 1423860_at, 1452308_a_at, 1433888_at, 1455997_a_at, 1419029_at, 1460576_at, 1460583_at, 1460192_at, 1433942_at,	17	0.0988	0.101649
GOTERM_BP_ALL	GO:0051179~localization	1449099_at, 1422480_at, 1437016_x_at, 1438258_at, 1416278_a_at, 1421043_s_at, 1423859_a_at, 1423860_at, 1424659_at, 1421544_at, 1433888_at, 1452445_at, 1428330_at, 1460576_at, 1460583_at, 1433942_at, 1424746_at, 1427442_a_at, 1433643_at, 1417660_s_at, 1448305_at, 1433965_at, 1454728_s_at, 1458622_at, 1458622_at, 1434096_at, 1452308_a_at, 1455997_a_at, 1430583_at, 1419029_at, 1436695_x_at, 1454961…	33	0.1919	0.104639
Functional Group 6	Median: 0.12607488590376575	Geo: 0.07302076392746865
GOTERM_MF_ALL	GO:0003725~double-stranded RNA binding	1440866_at, 1437924_at, 1455634_at, 1440866_at, 1448923_at, 1422782_s_at,	5	0.0291	0.00032917
GOTERM_BP_ALL	GO:0030968~unfolded protein response	1440866_at, 1440866_at, 1419029_at,	3	0.0174	0.0109898
GOTERM_BP_ALL	GO:0006984~ER-nuclear signaling pathway	1440866_at, 1440866_at, 1419029_at,	3	0.0174	0.0222899
GOTERM_BP_ALL	GO:0044249~cellular biosynthetic process	1415673_at, 1427442_a_at, 1440866_at, 1418754_at, 1447585_s_at, 1421998_at, 1416278_a_at, 1423859_a_at, 1423860_at, 1440866_at, 1421075_s_at, 1416283_at, 1434503_s_at, 1452741_s_at, 1422782_s_at, 1451124_at, 1459976_s_at,	15	0.0872	0.0390565
GOTERM_BP_ALL	GO:0009058~biosynthetic process	1415673_at, 1427442_a_at, 1440866_at, 1460010_a_at, 1436038_a_at, 1447585_s_at, 1418754_at, 1421998_at, 1416278_a_at, 1423859_a_at, 1423860_at, 1440866_at, 1449026_at, 1421075_s_at, 1416283_at, 1434503_s_at, 1452741_s_at, 1422782_s_at, 1451124_at, 1459976_s_at,	18	0.1047	0.0551253
GOTERM_BP_ALL	GO:0042221~response to chemical stimulus	1440866_at, 1424659_at, 1428942_at, 1440866_at, 1419029_at, 1443870_at, 1422782_s_at, 1451124_at, 1459976_s_at,	8	0.0465	0.0708354
GOTERM_BP_ALL	GO:0009615~response to virus	1440866_at, 1440866_at, 1422782_s_at,	3	0.0174	0.0836573
GOTERM_BP_ALL	GO:0006986~response to unfolded protein	1440866_at, 1440866_at, 1419029_at,	3	0.0174	0.126075
GOTERM_BP_ALL	GO:0051789~response to protein stimulus	1440866_at, 1440866_at, 1419029_at,	3	0.0174	0.126075
GOTERM_BP_ALL	GO:0051704~multi-organism process	1440866_at, 1427442_a_at, 1440866_at, 1422782_s_at, 1451124_at, 1459976_s_at,	5	0.0291	0.128942
GOTERM_BP_ALL	GO:0009059~macromolecule biosynthetic process	1440866_at, 1449026_at, 1427442_a_at, 1416283_at, 1440866_at, 1452741_s_at, 1434503_s_at, 1436038_a_at, 1447585_s_at, 1422782_s_at,	10	0.0581	0.171234
GOTERM_BP_ALL	GO:0006412~translation	1440866_at, 1427442_a_at, 1416283_at, 1440866_at, 1434503_s_at, 1447585_s_at, 1422782_s_at,	7	0.0407	0.223403
GOTERM_BP_ALL	GO:0009607~response to biotic stimulus	1440866_at, 1440866_at, 1419029_at, 1422782_s_at,	4	0.0233	0.339889
GOTERM_BP_ALL	GO:0051707~response to other organism	1440866_at, 1440866_at, 1422782_s_at,	3	0.0174	0.375092
GOTERM_BP_ALL	GO:0006950~response to stress	1440866_at, 1440866_at, 1419029_at, 1448923_at, 1422782_s_at, 1451124_at, 1459976_s_at,	6	0.0349	0.870106
Functional Group 7	Median: 0.12459037902472442	Geo: 0.08137152981381923
GOTERM_CC_ALL	GO:0043005~neuron projection	1427442_a_at, 1430583_at, 1417885_at, 1455028_at, 1458622_at, 1451124_at, 1459976_s_at, 1458622_at, 1433942_at, 1421043_s_at,	8	0.0465	0.000186044
GOTERM_BP_ALL	GO:0042490~mechanoreceptor differentiation	1433888_at, 1458622_at, 1451124_at, 1459976_s_at, 1458622_at, 1433942_at,	5	0.0291	0.000200901
GOTERM_CC_ALL	GO:0044463~cell projection part	1421544_at, 1427442_a_at, 1458622_at, 1451124_at, 1459976_s_at, 1458622_at, 1421043_s_at,	6	0.0349	0.0004108
GOTERM_CC_ALL	GO:0030424~axon	1427442_a_at, 1430583_at, 1417885_at, 1455028_at, 1458622_at, 1458622_at, 1433942_at,	6	0.0349	0.000531376
GOTERM_BP_ALL	GO:0014047~glutamate secretion	1458622_at, 1458622_at, 1433942_at,	3	0.0174	0.000774751
GOTERM_BP_ALL	GO:0016192~vesicle-mediated transport	1424746_at, 1449099_at, 1427442_a_at, 1454961_at, 1436695_x_at, 1417660_s_at, 1460576_at, 1448305_at, 1425899_a_at, 1438258_at, 1460583_at, 1433942_at,	12	0.0698	0.00201078
GOTERM_CC_ALL	GO:0042995~cell projection	1433888_at, 1421544_at, 1427442_a_at, 1430583_at, 1417885_at, 1455028_at, 1425899_a_at, 1458622_at, 1451124_at, 1459976_s_at, 1458622_at, 1433942_at, 1421043_s_at,	11	0.064	0.00275933
GOTERM_BP_ALL	GO:0007610~behavior	1423859_a_at, 1423860_at, 1452308_a_at, 1433888_at, 1424659_at, 1427442_a_at, 1458622_at, 1451124_at, 1459976_s_at, 1458622_at, 1433942_at,	9	0.0523	0.00824928
GOTERM_BP_ALL	GO:0019226~transmission of nerve impulse	1452308_a_at, 1433888_at, 1427442_a_at, 1430583_at, 1458622_at, 1451124_at, 1459976_s_at, 1458622_at, 1433942_at,	8	0.0465	0.00828099
KEGG_PATHWAY	mmu01510:Neurodegenerative Diseases	1427442_a_at, 1417885_at, 1455028_at, 1436079_s_at, 1451124_at, 1459976_s_at,	4	0.0233	0.00857774
GOTERM_BP_ALL	GO:0050808~synapse organization and biogenesis	1433888_at, 1427442_a_at, 1430583_at, 1433942_at,	4	0.0233	0.00998592
GOTERM_BP_ALL	GO:0042471~ear morphogenesis	1433888_at, 1448923_at, 1451124_at, 1459976_s_at, 1433942_at,	4	0.0233	0.0142542
GOTERM_BP_ALL	GO:0042491~auditory receptor cell differentiation	1433888_at, 1451124_at, 1459976_s_at, 1433942_at,	3	0.0174	0.0148244
GOTERM_CC_ALL	GO:0043025~cell soma	1433888_at, 1451124_at, 1459976_s_at, 1433942_at, 1421043_s_at,	4	0.0233	0.0167367
GOTERM_BP_ALL	GO:0045045~secretory pathway	1424746_at, 1417660_s_at, 1460576_at, 1448305_at, 1458622_at, 1458622_at, 1433942_at,	7	0.0407	0.0172657
GOTERM_BP_ALL	GO:0007416~synaptogenesis	1427442_a_at, 1430583_at, 1433942_at,	3	0.0174	0.0176547
SP_PIR_KEYWORDS	tandem repeat	1417885_at, 1455028_at, 1458622_at, 1458622_at,	3	0.0174	0.0190467
GOTERM_BP_ALL	GO:0060113~inner ear receptor cell differentiation	1433888_at, 1451124_at, 1459976_s_at, 1433942_at,	3	0.0174	0.0222899
GOTERM_BP_ALL	GO:0007423~sensory organ development	1433888_at, 1458622_at, 1448923_at, 1451124_at, 1459976_s_at, 1458622_at, 1433942_at,	6	0.0349	0.0243911
GOTERM_BP_ALL	GO:0050803~regulation of synapse structure and activity	1433888_at, 1427442_a_at, 1433942_at,	3	0.0174	0.025628
GOTERM_BP_ALL	GO:0043583~ear development	1433888_at, 1448923_at, 1451124_at, 1459976_s_at, 1433942_at,	4	0.0233	0.0293327
GOTERM_BP_ALL	GO:0000904~cellular morphogenesis during differentiation	1424659_at, 1427442_a_at, 1430583_at, 1417885_at, 1455028_at, 1458622_at, 1458622_at,	6	0.0349	0.0357913
GOTERM_BP_ALL	GO:0032940~secretion by cell	1424746_at, 1417660_s_at, 1460576_at, 1448305_at, 1458622_at, 1458622_at, 1433942_at,	7	0.0407	0.0358798
GOTERM_BP_ALL	GO:0007631~feeding behavior	1427442_a_at, 1458622_at, 1458622_at,	3	0.0174	0.0387518
GOTERM_BP_ALL	GO:0007626~locomotory behavior	1452308_a_at, 1433888_at, 1424659_at, 1427442_a_at, 1451124_at, 1459976_s_at, 1433942_at,	6	0.0349	0.0390796
GOTERM_BP_ALL	GO:0032989~cellular structure morphogenesis	1433888_at, 1424659_at, 1427442_a_at, 1430583_at, 1417885_at, 1455028_at, 1458622_at, 1451124_at, 1459976_s_at, 1458622_at, 1433942_at, 1421043_s_at,	10	0.0581	0.0456924
GOTERM_BP_ALL	GO:0000902~cell morphogenesis	1433888_at, 1424659_at, 1427442_a_at, 1430583_at, 1417885_at, 1455028_at, 1458622_at, 1451124_at, 1459976_s_at, 1458622_at, 1433942_at, 1421043_s_at,	10	0.0581	0.0456924
GOTERM_BP_ALL	GO:0007268~synaptic transmission	1452308_a_at, 1433888_at, 1427442_a_at, 1458622_at, 1458622_at, 1433942_at,	6	0.0349	0.0469472
GOTERM_BP_ALL	GO:0032990~cell part morphogenesis	1433888_at, 1424659_at, 1427442_a_at, 1430583_at, 1417885_at, 1455028_at, 1451124_at, 1459976_s_at, 1433942_at,	7	0.0407	0.0477699
GOTERM_BP_ALL	GO:0048858~cell projection morphogenesis	1433888_at, 1424659_at, 1427442_a_at, 1430583_at, 1417885_at, 1455028_at, 1451124_at, 1459976_s_at, 1433942_at,	7	0.0407	0.0477699
GOTERM_BP_ALL	GO:0030030~cell projection organization and biogenesis	1433888_at, 1424659_at, 1427442_a_at, 1430583_at, 1417885_at, 1455028_at, 1451124_at, 1459976_s_at, 1433942_at,	7	0.0407	0.0477699
GOTERM_BP_ALL	GO:0007267~cell-cell signaling	1452308_a_at, 1433888_at, 1427442_a_at, 1430583_at, 1458622_at, 1451124_at, 1459976_s_at, 1458622_at, 1433942_at,	8	0.0465	0.0486415
GOTERM_BP_ALL	GO:0050877~neurological system process	1452308_a_at, 1433888_at, 1427442_a_at, 1430583_at, 1416503_at, 1434768_at, 1458622_at, 1451124_at, 1459976_s_at, 1458622_at, 1433942_at,	10	0.0581	0.0528575
GOTERM_BP_ALL	GO:0001505~regulation of neurotransmitter levels	1452308_a_at, 1458622_at, 1458622_at, 1433942_at,	4	0.0233	0.0658925
GOTERM_BP_ALL	GO:0009628~response to abiotic stimulus	1452308_a_at, 1433888_at, 1427442_a_at, 1416503_at, 1451124_at, 1459976_s_at,	5	0.0291	0.0689667
GOTERM_BP_ALL	GO:0046903~secretion	1424746_at, 1417660_s_at, 1460576_at, 1448305_at, 1458622_at, 1458622_at, 1433942_at,	7	0.0407	0.0755846
GOTERM_BP_ALL	GO:0042472~inner ear morphogenesis	1433888_at, 1451124_at, 1459976_s_at, 1433942_at,	3	0.0174	0.0758119
GOTERM_BP_ALL	GO:0043062~extracellular structure organization and biogenesis	1433888_at, 1427442_a_at, 1430583_at, 1433942_at,	4	0.0233	0.0784496
GOTERM_BP_ALL	GO:0048468~cell development	1427442_a_at, 1440866_at, 1416600_a_at, 1416601_a_at, 1458622_at, 1448923_at, 1418587_at, 1458622_at, 1440866_at, 1419642_at, 1433888_at, 1424659_at, 1437924_at, 1455634_at, 1430583_at, 1436695_x_at, 1417885_at, 1455028_at, 1451124_at, 1459976_s_at, 1433942_at,	17	0.0988	0.0817512
GOTERM_BP_ALL	GO:0007269~neurotransmitter secretion	1458622_at, 1458622_at, 1433942_at,	3	0.0174	0.102849
GOTERM_BP_ALL	GO:0022008~neurogenesis	1433888_at, 1424659_at, 1427442_a_at, 1430583_at, 1417885_at, 1455028_at, 1451124_at, 1459976_s_at, 1433942_at,	7	0.0407	0.11741
GOTERM_BP_ALL	GO:0031175~neurite development	1424659_at, 1427442_a_at, 1430583_at, 1417885_at, 1455028_at, 1433942_at,	5	0.0291	0.122781
GOTERM_BP_ALL	GO:0048839~inner ear development	1433888_at, 1451124_at, 1459976_s_at, 1433942_at,	3	0.0174	0.123106
GOTERM_BP_ALL	GO:0007605~sensory perception of sound	1433888_at, 1451124_at, 1459976_s_at, 1433942_at,	3	0.0174	0.126075
GOTERM_BP_ALL	GO:0030182~neuron differentiation	1433888_at, 1424659_at, 1427442_a_at, 1430583_at, 1417885_at, 1455028_at, 1433942_at,	6	0.0349	0.136861
GOTERM_BP_ALL	GO:0045055~regulated secretory pathway	1458622_at, 1458622_at, 1433942_at,	3	0.0174	0.138117
GOTERM_BP_ALL	GO:0007399~nervous system development	1433888_at, 1424659_at, 1427442_a_at, 1430583_at, 1434768_at, 1417885_at, 1455028_at, 1458622_at, 1451124_at, 1459976_s_at, 1458622_at, 1433942_at,	10	0.0581	0.141694
GOTERM_BP_ALL	GO:0050954~sensory perception of mechanical stimulus	1433888_at, 1451124_at, 1459976_s_at, 1433942_at,	3	0.0174	0.153504
GOTERM_BP_ALL	GO:0003008~system process	1452308_a_at, 1433888_at, 1427442_a_at, 1430583_at, 1416503_at, 1434768_at, 1458622_at, 1451124_at, 1459976_s_at, 1458622_at, 1433942_at,	10	0.0581	0.168254
GOTERM_BP_ALL	GO:0048666~neuron development	1424659_at, 1427442_a_at, 1430583_at, 1417885_at, 1455028_at, 1433942_at,	5	0.0291	0.168457
GOTERM_BP_ALL	GO:0048193~Golgi vesicle transport	1424746_at, 1417660_s_at, 1448305_at,	3	0.0174	0.181959
GOTERM_BP_ALL	GO:0007411~axon guidance	1424659_at, 1427442_a_at, 1430583_at,	3	0.0174	0.181959
GOTERM_BP_ALL	GO:0007409~axonogenesis	1424659_at, 1427442_a_at, 1430583_at, 1417885_at, 1455028_at,	4	0.0233	0.189332
GOTERM_BP_ALL	GO:0048699~generation of neurons	1433888_at, 1424659_at, 1427442_a_at, 1430583_at, 1417885_at, 1455028_at, 1433942_at,	6	0.0349	0.194876
GOTERM_BP_ALL	GO:0048812~neurite morphogenesis	1424659_at, 1427442_a_at, 1430583_at, 1417885_at, 1455028_at,	4	0.0233	0.219177
GOTERM_BP_ALL	GO:0048667~neuron morphogenesis during differentiation	1424659_at, 1427442_a_at, 1430583_at, 1417885_at, 1455028_at,	4	0.0233	0.219177
GOTERM_BP_ALL	GO:0003001~generation of a signal involved in cell-cell signaling	1458622_at, 1458622_at, 1433942_at,	3	0.0174	0.230811
GOTERM_BP_ALL	GO:0048598~embryonic morphogenesis	1433888_at, 1448923_at, 1451124_at, 1459976_s_at, 1433942_at,	4	0.0233	0.245142
KEGG_PATHWAY	mmu04010:MAPK signaling pathway	1434472_at, 1433643_at, 1417885_at, 1455028_at, 1458622_at, 1458622_at,	5	0.0291	0.32197
GOTERM_BP_ALL	GO:0009887~organ morphogenesis	1433888_at, 1458622_at, 1449314_at, 1448923_at, 1451124_at, 1459976_s_at, 1458622_at, 1433942_at,	7	0.0407	0.355784
GOTERM_BP_ALL	GO:0009653~anatomical structure morphogenesis	1427442_a_at, 1458622_at, 1448923_at, 1458622_at, 1421043_s_at, 1424659_at, 1433888_at, 1452308_a_at, 1430583_at, 1417885_at, 1455028_at, 1451124_at, 1459976_s_at, 1449314_at, 1433942_at,	13	0.0756	0.368744
GOTERM_BP_ALL	GO:0009790~embryonic development	1433888_at, 1424659_at, 1449314_at, 1448923_at, 1451124_at, 1459976_s_at, 1433942_at,	6	0.0349	0.373895
GOTERM_BP_ALL	GO:0048869~cellular developmental process	1427442_a_at, 1440866_at, 1416600_a_at, 1416601_a_at, 1458622_at, 1448923_at, 1418587_at, 1458622_at, 1440866_at, 1419642_at, 1433888_at, 1424659_at, 1437924_at, 1455634_at, 1430583_at, 1436695_x_at, 1417885_at, 1455028_at, 1449314_at, 1422782_s_at, 1451124_at, 1459976_s_at, 1433942_at,	19	0.1105	0.376191
GOTERM_BP_ALL	GO:0030154~cell differentiation	1427442_a_at, 1440866_at, 1416600_a_at, 1416601_a_at, 1458622_at, 1448923_at, 1418587_at, 1458622_at, 1440866_at, 1419642_at, 1433888_at, 1424659_at, 1437924_at, 1455634_at, 1430583_at, 1436695_x_at, 1417885_at, 1455028_at, 1449314_at, 1422782_s_at, 1451124_at, 1459976_s_at, 1433942_at,	19	0.1105	0.376191
GOTERM_BP_ALL	GO:0006928~cell motility	1452308_a_at, 1421544_at, 1424659_at, 1427442_a_at, 1430583_at,	5	0.0291	0.416989
GOTERM_BP_ALL	GO:0051674~localization of cell	1452308_a_at, 1421544_at, 1424659_at, 1427442_a_at, 1430583_at,	5	0.0291	0.416989
GOTERM_CC_ALL	GO:0005794~Golgi apparatus	1455191_x_at, 1424746_at, 1423859_a_at, 1423860_at, 1427442_a_at, 1448305_at, 1460583_at, 1433942_at,	7	0.0407	0.438996
GOTERM_BP_ALL	GO:0007010~cytoskeleton organization and biogenesis	1424746_at, 1427442_a_at, 1417885_at, 1455028_at, 1451124_at, 1459976_s_at, 1433942_at, 1421043_s_at,	6	0.0349	0.458956
GOTERM_MF_ALL	GO:0008092~cytoskeletal protein binding	1430583_at, 1417885_at, 1455028_at, 1448545_at, 1433942_at, 1421043_s_at,	5	0.0291	0.460425
SP_PIR_KEYWORDS	transmembrane protein	1449026_at, 1427442_a_at, 1444690_at, 1458622_at, 1458622_at,	5	0.0291	0.47188
GOTERM_BP_ALL	GO:0007600~sensory perception	1433888_at, 1416503_at, 1451124_at, 1459976_s_at, 1433942_at,	4	0.0233	0.476066
GOTERM_BP_ALL	GO:0050896~response to stimulus	1428942_at, 1427442_a_at, 1440866_at, 1458622_at, 1458622_at, 1448923_at, 1423859_a_at, 1423860_at, 1440866_at, 1452308_a_at, 1424659_at, 1433888_at, 1419029_at, 1416503_at, 1443870_at, 1451124_at, 1459976_s_at, 1422782_s_at, 1433942_at,	17	0.0988	0.539882
GOTERM_CC_ALL	GO:0044430~cytoskeletal part	1424746_at, 1421544_at, 1427442_a_at, 1417885_at, 1455028_at, 1433942_at, 1421043_s_at,	6	0.0349	0.544474
GOTERM_BP_ALL	GO:0046907~intracellular transport	1424746_at, 1449099_at, 1427442_a_at, 1417660_s_at, 1448305_at, 1433942_at, 1421043_s_at,	7	0.0407	0.576173
GOTERM_BP_ALL	GO:0016043~cellular component organization and biogenesis	1424746_at, 1449099_at, 1427442_a_at, 1417660_s_at, 1434768_at, 1448305_at, 1458622_at, 1438258_at, 1458622_at, 1434681_at, 1454791_a_at, 1421043_s_at, 1433888_at, 1424659_at, 1430583_at, 1448602_at, 1436695_x_at, 1454961_at, 1417885_at, 1455028_at, 1460576_at, 1425899_a_at, 1451124_at, 1459976_s_at, 1433942_at,	23	0.1337	0.58322
GOTERM_CC_ALL	GO:0005886~plasma membrane	1427442_a_at, 1433643_at, 1418754_at, 1438258_at, 1458622_at, 1434096_at, 1458622_at, 1452308_a_at, 1433888_at, 1430583_at, 1448307_at, 1455080_at, 1417885_at, 1455028_at, 1443870_at, 1425899_a_at, 1433942_at,	16	0.093	0.58371
GOTERM_BP_ALL	GO:0048731~system development	1427442_a_at, 1416600_a_at, 1416601_a_at, 1434768_at, 1458622_at, 1458622_at, 1448923_at, 1419642_at, 1424659_at, 1433888_at, 1430583_at, 1417885_at, 1455028_at, 1451124_at, 1459976_s_at, 1422782_s_at, 1449314_at, 1433942_at, 1460192_at,	16	0.093	0.601633
GOTERM_BP_ALL	GO:0048513~organ development	1427442_a_at, 1416600_a_at, 1416601_a_at, 1458622_at, 1448923_at, 1458622_at, 1419642_at, 1424659_at, 1433888_at, 1451124_at, 1459976_s_at, 1422782_s_at, 1449314_at, 1460192_at, 1433942_at,	13	0.0756	0.618833
GOTERM_BP_ALL	GO:0009605~response to external stimulus	1433888_at, 1424659_at, 1416503_at, 1422782_s_at, 1451124_at, 1459976_s_at,	5	0.0291	0.644586
GOTERM_BP_ALL	GO:0007417~central nervous system development	1433888_at, 1427442_a_at, 1430583_at,	3	0.0174	0.657006
GOTERM_BP_ALL	GO:0048856~anatomical structure development	1427442_a_at, 1416600_a_at, 1416601_a_at, 1434768_at, 1458622_at, 1458622_at, 1448923_at, 1421043_s_at, 1419642_at, 1452308_a_at, 1424659_at, 1433888_at, 1430583_at, 1417885_at, 1455028_at, 1449314_at, 1451124_at, 1459976_s_at, 1422782_s_at, 1433942_at, 1460192_at,	18	0.1047	0.662974
GOTERM_BP_ALL	GO:0006996~organelle organization and biogenesis	1424746_at, 1433888_at, 1427442_a_at, 1434768_at, 1417885_at, 1455028_at, 1451124_at, 1459976_s_at, 1434681_at, 1454791_a_at, 1433942_at, 1421043_s_at,	10	0.0581	0.672575
GOTERM_BP_ALL	GO:0016477~cell migration	1424659_at, 1427442_a_at, 1430583_at,	3	0.0174	0.766622
GOTERM_BP_ALL	GO:0007275~multicellular organismal development	1427442_a_at, 1416600_a_at, 1416601_a_at, 1434768_at, 1458622_at, 1458622_at, 1448923_at, 1419642_at, 1452308_a_at, 1424659_at, 1421544_at, 1433888_at, 1430583_at, 1417885_at, 1455028_at, 1449314_at, 1451124_at, 1459976_s_at, 1422782_s_at, 1433942_at, 1460192_at,	18	0.1047	0.805219
GOTERM_BP_ALL	GO:0032502~developmental process	1427442_a_at, 1440866_at, 1416600_a_at, 1416601_a_at, 1434768_at, 1458622_at, 1448923_at, 1418587_at, 1458622_at, 1421043_s_at, 1440866_at, 1419642_at, 1452308_a_at, 1433888_at, 1424659_at, 1421544_at, 1437924_at, 1455634_at, 1430583_at, 1436695_x_at, 1417885_at, 1455028_at, 1449314_at, 1422782_s_at, 1451124_at, 1459976_s_at, 1433942_at, 1460192_at,	24	0.1395	0.81233
GOTERM_BP_ALL	GO:0032501~multicellular organismal process	1427442_a_at, 1416600_a_at, 1416601_a_at, 1434768_at, 1458622_at, 1448923_at, 1458622_at, 1423859_a_at, 1423860_at, 1419642_at, 1452308_a_at, 1433888_at, 1424659_at, 1421544_at, 1449026_at, 1421075_s_at, 1430583_at, 1416503_at, 1417885_at, 1455028_at, 1449314_at, 1451124_at, 1459976_s_at, 1422782_s_at, 1433942_at, 1460192_at,	22	0.1279	0.887118
Functional Group 8	Median: 0.06406976824915438	Geo: 0.08181478097398877
GOTERM_BP_ALL	GO:0007154~cell communication	1449099_at, 1422480_at, 1428942_at, 1435467_at, 1440866_at, 1417176_at, 1437016_x_at, 1418249_at, 1421043_s_at, 1433888_at, 1424659_at, 1451124_at, 1459976_s_at, 1448392_at, 1460583_at, 1433942_at, 1435010_at, 1427442_a_at, 1452291_at, 1416600_a_at, 1416601_a_at, 1444690_at, 1448305_at, 1418754_at, 1458622_at, 1458622_at, 1418587_at, 1434669_at, 1440866_at, 1452308_a_at, 1430583_at, 1419029_at, 1…	34	0.1977	0.0559609
GOTERM_BP_ALL	GO:0007242~intracellular signaling cascade	1428942_at, 1435010_at, 1435467_at, 1440866_at, 1416600_a_at, 1416601_a_at, 1437016_x_at, 1448305_at, 1418754_at, 1434669_at, 1421043_s_at, 1440866_at, 1419029_at, 1454961_at, 1425899_a_at, 1422782_s_at, 1451124_at, 1459976_s_at, 1460583_at,	17	0.0988	0.0640698
GOTERM_BP_ALL	GO:0007165~signal transduction	1449099_at, 1435467_at, 1428942_at, 1440866_at, 1417176_at, 1437016_x_at, 1418249_at, 1421043_s_at, 1424659_at, 1451124_at, 1459976_s_at, 1448392_at, 1460583_at, 1435010_at, 1427442_a_at, 1452291_at, 1416600_a_at, 1416601_a_at, 1444690_at, 1448305_at, 1418754_at, 1458622_at, 1458622_at, 1418587_at, 1434669_at, 1440866_at, 1419029_at, 1454961_at, 1455080_at, 1425899_a_at, 1422782_s_at,	29	0.1686	0.152742
Functional Group 9	Median: 0.07839975502948555	Geo: 0.08499757250262385
GOTERM_BP_ALL	GO:0006650~glycerophospholipid metabolic process	1455191_x_at, 1460010_a_at, 1454961_at, 1436038_a_at,	4	0.0233	0.0254666
GOTERM_BP_ALL	GO:0044255~cellular lipid metabolic process	1455191_x_at, 1423859_a_at, 1423860_at, 1434676_at, 1421075_s_at, 1460010_a_at, 1454961_at, 1436038_a_at, 1451124_at, 1459976_s_at, 1438258_at, 1460192_at,	10	0.0581	0.0569664
GOTERM_BP_ALL	GO:0006629~lipid metabolic process	1455191_x_at, 1423859_a_at, 1423860_at, 1434676_at, 1421075_s_at, 1450872_s_at, 1460010_a_at, 1454961_at, 1436038_a_at, 1451124_at, 1459976_s_at, 1438258_at, 1460192_at,	11	0.064	0.0588535
GOTERM_BP_ALL	GO:0030384~phosphoinositide metabolic process	1455191_x_at, 1454961_at, 1436038_a_at,	3	0.0174	0.0783998
GOTERM_BP_ALL	GO:0006644~phospholipid metabolic process	1455191_x_at, 1460010_a_at, 1454961_at, 1436038_a_at,	4	0.0233	0.121622
GOTERM_BP_ALL	GO:0008610~lipid biosynthetic process	1423859_a_at, 1423860_at, 1421075_s_at, 1460010_a_at, 1436038_a_at, 1451124_at, 1459976_s_at,	5	0.0291	0.189662
GOTERM_BP_ALL	GO:0006643~membrane lipid metabolic process	1455191_x_at, 1460010_a_at, 1454961_at, 1436038_a_at,	4	0.0233	0.207576
Functional Group 10	Median: 0.26764967593868894	Geo: 0.08651658424244352
GOTERM_MF_ALL	GO:0003725~double-stranded RNA binding	1440866_at, 1437924_at, 1455634_at, 1440866_at, 1448923_at, 1422782_s_at,	5	0.0291	0.00032917
SMART	SM00358:DSRM	1440866_at, 1437924_at, 1455634_at, 1440866_at, 1448923_at,	4	0.0233	0.000772601
INTERPRO	IPR014720:Double-stranded RNA-binding-like	1437924_at, 1455634_at, 1440866_at, 1448923_at,	3	0.0174	0.0124726
INTERPRO	IPR001159:Double-stranded RNA binding	1437924_at, 1455634_at, 1440866_at, 1448923_at,	3	0.0174	0.0165554
GOTERM_BP_ALL	GO:0051704~multi-organism process	1440866_at, 1427442_a_at, 1440866_at, 1422782_s_at, 1451124_at, 1459976_s_at,	5	0.0291	0.128942
GOTERM_MF_ALL	GO:0003723~RNA binding	1419642_at, 1440866_at, 1437924_at, 1455634_at, 1440866_at, 1449019_at, 1454961_at, 1448923_at, 1422782_s_at, 1433754_at,	9	0.0523	0.166177
SP_PIR_KEYWORDS	rna-binding	1437924_at, 1455634_at, 1440866_at, 1449019_at, 1454961_at, 1448923_at, 1433754_at,	6	0.0349	0.26311
GOTERM_BP_ALL	GO:0006915~apoptosis	1419642_at, 1440866_at, 1437924_at, 1455634_at, 1427442_a_at, 1440866_at, 1436695_x_at, 1448923_at, 1451124_at, 1459976_s_at, 1418587_at,	9	0.0523	0.27219
GOTERM_BP_ALL	GO:0012501~programmed cell death	1419642_at, 1440866_at, 1437924_at, 1455634_at, 1427442_a_at, 1440866_at, 1436695_x_at, 1448923_at, 1451124_at, 1459976_s_at, 1418587_at,	9	0.0523	0.287763
GOTERM_BP_ALL	GO:0008219~cell death	1419642_at, 1440866_at, 1437924_at, 1455634_at, 1427442_a_at, 1440866_at, 1436695_x_at, 1448923_at, 1451124_at, 1459976_s_at, 1418587_at,	9	0.0523	0.322257
GOTERM_BP_ALL	GO:0016265~death	1419642_at, 1440866_at, 1437924_at, 1455634_at, 1427442_a_at, 1440866_at, 1436695_x_at, 1448923_at, 1451124_at, 1459976_s_at, 1418587_at,	9	0.0523	0.322257
GOTERM_BP_ALL	GO:0042981~regulation of apoptosis	1437924_at, 1455634_at, 1448923_at, 1451124_at, 1459976_s_at, 1418587_at,	4	0.0233	0.788411
GOTERM_BP_ALL	GO:0043067~regulation of programmed cell death	1437924_at, 1455634_at, 1448923_at, 1451124_at, 1459976_s_at, 1418587_at,	4	0.0233	0.796856
GOTERM_BP_ALL	GO:0006950~response to stress	1440866_at, 1440866_at, 1419029_at, 1448923_at, 1422782_s_at, 1451124_at, 1459976_s_at,	6	0.0349	0.870106
Functional Group 11	Median: 0.14278407767808665	Geo: 0.10786344041843618
GOTERM_BP_ALL	GO:0006066~alcohol metabolic process	1421075_s_at, 1451149_at, 1452741_s_at, 1416780_at, 1451804_a_at, 1451124_at, 1459976_s_at, 1438258_at,	7	0.0407	0.0415548
GOTERM_BP_ALL	GO:0008203~cholesterol metabolic process	1421075_s_at, 1451124_at, 1459976_s_at, 1438258_at,	3	0.0174	0.132064
GOTERM_BP_ALL	GO:0016125~sterol metabolic process	1421075_s_at, 1451124_at, 1459976_s_at, 1438258_at,	3	0.0174	0.153504
GOTERM_BP_ALL	GO:0008202~steroid metabolic process	1421075_s_at, 1451124_at, 1459976_s_at, 1438258_at, 1460192_at,	4	0.0233	0.160684
Functional Group 12	Median: 0.11916965716090362	Geo: 0.11449148554080119
SMART	SM00320:WD40	1449099_at, 1421544_at, 1438481_at, 1448195_at, 1434681_at, 1454791_a_at,	6	0.0349	0.0266448
INTERPRO	IPR001680:WD40 repeat	1449099_at, 1421544_at, 1438481_at, 1448195_at, 1434681_at, 1454791_a_at,	6	0.0349	0.0360667
UP_SEQ_FEATURE	repeat:WD 6	1438481_at, 1448195_at, 1434681_at, 1454791_a_at,	4	0.0233	0.0517239
UP_SEQ_FEATURE	repeat:WD 5	1438481_at, 1448195_at, 1434681_at, 1454791_a_at,	4	0.0233	0.0959004
UP_SEQ_FEATURE	repeat:WD 4	1438481_at, 1448195_at, 1434681_at, 1454791_a_at,	4	0.0233	0.111818
UP_SEQ_FEATURE	repeat:WD 3	1438481_at, 1448195_at, 1434681_at, 1454791_a_at,	4	0.0233	0.126521
UP_SEQ_FEATURE	repeat:WD 2	1438481_at, 1448195_at, 1434681_at, 1454791_a_at,	4	0.0233	0.130845
UP_SEQ_FEATURE	repeat:WD 1	1438481_at, 1448195_at, 1434681_at, 1454791_a_at,	4	0.0233	0.130845
SP_PIR_KEYWORDS	wd repeat	1438481_at, 1448195_at, 1434681_at, 1454791_a_at,	4	0.0233	0.345341
GOTERM_CC_ALL	GO:0044428~nuclear part	1419642_at, 1423859_a_at, 1423860_at, 1434602_at, 1438481_at, 1434681_at, 1454791_a_at,	6	0.0349	0.97065
Functional Group 13	Median: 0.18198722335996145	Geo: 0.13053426895970618
SP_PIR_KEYWORDS	phosphotransferase	1444690_at, 1417176_at, 1416780_at, 1435338_at, 1455287_at, 1458622_at, 1458622_at,	6	0.0349	0.00666518
SP_PIR_KEYWORDS	atp-binding	1424746_at, 1440866_at, 1416780_at, 1417176_at, 1444690_at, 1435338_at, 1455287_at, 1433965_at, 1454728_s_at, 1458622_at, 1458622_at, 1421998_at, 1452308_a_at, 1421544_at, 1433888_at, 1416283_at, 1443870_at, 1455376_at, 1433637_at, 1433942_at,	18	0.1047	0.00988858
GOTERM_MF_ALL	GO:0000166~nucleotide binding	1440866_at, 1417176_at, 1437016_x_at, 1421544_at, 1433888_at, 1416283_at, 1434503_s_at, 1455376_at, 1433942_at, 1424746_at, 1418222_at, 1416600_a_at, 1416601_a_at, 1433545_s_at, 1416780_at, 1444690_at, 1435338_at, 1455287_at, 1433965_at, 1454728_s_at, 1448305_at, 1458622_at, 1458622_at, 1421998_at, 1440866_at, 1452308_a_at, 1448602_at, 1419029_at, 1454961_at, 1443870_at, 1433637_at,	28	0.1628	0.0155924
GOTERM_MF_ALL	GO:0030554~adenyl nucleotide binding	1424746_at, 1440866_at, 1433545_s_at, 1444690_at, 1416780_at, 1417176_at, 1435338_at, 1455287_at, 1433965_at, 1454728_s_at, 1458622_at, 1458622_at, 1421998_at, 1440866_at, 1452308_a_at, 1433888_at, 1421544_at, 1416283_at, 1419029_at, 1434503_s_at, 1443870_at, 1455376_at, 1433637_at, 1433942_at,	22	0.1279	0.0158331
GOTERM_MF_ALL	GO:0017076~purine nucleotide binding	1440866_at, 1417176_at, 1437016_x_at, 1421544_at, 1433888_at, 1416283_at, 1434503_s_at, 1455376_at, 1433942_at, 1424746_at, 1418222_at, 1433545_s_at, 1416780_at, 1444690_at, 1435338_at, 1455287_at, 1433965_at, 1454728_s_at, 1448305_at, 1421998_at, 1458622_at, 1458622_at, 1440866_at, 1452308_a_at, 1419029_at, 1443870_at, 1433637_at,	25	0.1453	0.0196731
SP_PIR_KEYWORDS	nucleotide-binding	1424746_at, 1440866_at, 1416780_at, 1417176_at, 1444690_at, 1435338_at, 1455287_at, 1437016_x_at, 1448305_at, 1433965_at, 1454728_s_at, 1458622_at, 1458622_at, 1421998_at, 1452308_a_at, 1433888_at, 1421544_at, 1416283_at, 1443870_at, 1455376_at, 1433637_at, 1433942_at,	20	0.1163	0.0239828
GOTERM_MF_ALL	GO:0005524~ATP binding	1424746_at, 1440866_at, 1416780_at, 1417176_at, 1444690_at, 1435338_at, 1455287_at, 1433965_at, 1454728_s_at, 1458622_at, 1458622_at, 1421998_at, 1440866_at, 1452308_a_at, 1433888_at, 1421544_at, 1416283_at, 1434503_s_at, 1443870_at, 1455376_at, 1433637_at, 1433942_at,	20	0.1163	0.0313193
GOTERM_MF_ALL	GO:0032559~adenyl ribonucleotide binding	1424746_at, 1440866_at, 1416780_at, 1417176_at, 1444690_at, 1435338_at, 1455287_at, 1433965_at, 1454728_s_at, 1458622_at, 1458622_at, 1421998_at, 1440866_at, 1452308_a_at, 1433888_at, 1421544_at, 1416283_at, 1434503_s_at, 1443870_at, 1455376_at, 1433637_at, 1433942_at,	20	0.1163	0.0347802
GOTERM_MF_ALL	GO:0032553~ribonucleotide binding	1424746_at, 1418222_at, 1440866_at, 1444690_at, 1416780_at, 1417176_at, 1435338_at, 1455287_at, 1437016_x_at, 1448305_at, 1433965_at, 1454728_s_at, 1458622_at, 1458622_at, 1421998_at, 1440866_at, 1452308_a_at, 1433888_at, 1421544_at, 1416283_at, 1434503_s_at, 1443870_at, 1455376_at, 1433637_at, 1433942_at,	23	0.1337	0.0407279
GOTERM_MF_ALL	GO:0032555~purine ribonucleotide binding	1424746_at, 1418222_at, 1440866_at, 1444690_at, 1416780_at, 1417176_at, 1435338_at, 1455287_at, 1437016_x_at, 1448305_at, 1433965_at, 1454728_s_at, 1458622_at, 1458622_at, 1421998_at, 1440866_at, 1452308_a_at, 1433888_at, 1421544_at, 1416283_at, 1434503_s_at, 1443870_at, 1455376_at, 1433637_at, 1433942_at,	23	0.1337	0.0407279
GOTERM_BP_ALL	GO:0006793~phosphorus metabolic process	1434676_at, 1427442_a_at, 1440866_at, 1417176_at, 1444690_at, 1435338_at, 1455287_at, 1458622_at, 1448923_at, 1458622_at, 1416278_a_at, 1440866_at, 1455997_a_at, 1434472_at, 1427903_at,	14	0.0814	0.042317
GOTERM_BP_ALL	GO:0006796~phosphate metabolic process	1434676_at, 1427442_a_at, 1440866_at, 1417176_at, 1444690_at, 1435338_at, 1455287_at, 1458622_at, 1448923_at, 1458622_at, 1416278_a_at, 1440866_at, 1455997_a_at, 1434472_at, 1427903_at,	14	0.0814	0.042317
SP_PIR_KEYWORDS	ATP	1444690_at, 1416780_at, 1435338_at, 1455287_at, 1458622_at, 1458622_at,	5	0.0291	0.0617786
SP_PIR_KEYWORDS	tyrosine-specific protein kinase	1444690_at, 1458622_at, 1458622_at,	3	0.0174	0.0678701
INTERPRO	IPR000719:Protein kinase, core	1440866_at, 1440866_at, 1444690_at, 1417176_at, 1435338_at, 1455287_at, 1458622_at, 1458622_at,	7	0.0407	0.0939081
SP_PIR_KEYWORDS	kinase	1455191_x_at, 1440866_at, 1440866_at, 1449019_at, 1444690_at, 1417176_at, 1416780_at, 1435338_at, 1455287_at, 1458622_at, 1433637_at, 1458622_at,	11	0.064	0.101241
GOTERM_BP_ALL	GO:0016310~phosphorylation	1440866_at, 1455997_a_at, 1427442_a_at, 1440866_at, 1444690_at, 1417176_at, 1435338_at, 1455287_at, 1458622_at, 1448923_at, 1458622_at, 1416278_a_at,	11	0.064	0.108585
GOTERM_MF_ALL	GO:0016740~transferase activity	1426460_a_at, 1426461_at, 1434486_x_at, 1451742_a_at, 1434485_a_at, 1440866_at, 1460010_a_at, 1444690_at, 1416780_at, 1417176_at, 1436038_a_at, 1435338_at, 1455287_at, 1418249_at, 1458622_at, 1416662_at, 1448426_at, 1458622_at, 1455191_x_at, 1422900_at, 1440866_at, 1448602_at, 1416283_at, 1449019_at, 1438229_at, 1426721_s_at, 1438087_at, 1456273_x_at, 1433637_at,	22	0.1279	0.124664
GOTERM_MF_ALL	GO:0016772~transferase activity, transferring phosphorus-containing groups	1440866_at, 1426460_a_at, 1426461_at, 1434486_x_at, 1451742_a_at, 1434485_a_at, 1460010_a_at, 1416780_at, 1417176_at, 1444690_at, 1435338_at, 1455287_at, 1418249_at, 1458622_at, 1458622_at, 1455191_x_at, 1440866_at, 1449019_at, 1433637_at,	14	0.0814	0.12684
SMART	SM00220:S_TKc	1440866_at, 1440866_at, 1444690_at, 1435338_at, 1455287_at, 1458622_at, 1458622_at,	6	0.0349	0.137142
GOTERM_MF_ALL	GO:0004714~transmembrane receptor protein tyrosine kinase activity	1444690_at, 1458622_at, 1458622_at,	3	0.0174	0.143463
SP_PIR_KEYWORDS	transferase	1440866_at, 1426460_a_at, 1426461_at, 1434486_x_at, 1451742_a_at, 1434485_a_at, 1460010_a_at, 1416780_at, 1417176_at, 1444690_at, 1436038_a_at, 1435338_at, 1455287_at, 1458622_at, 1458622_at, 1455191_x_at, 1422900_at, 1416283_at, 1438229_at, 1438087_at, 1456273_x_at, 1433637_at,	16	0.093	0.175445
GOTERM_MF_ALL	GO:0016773~phosphotransferase activity, alcohol group as acceptor	1455191_x_at, 1440866_at, 1440866_at, 1444690_at, 1417176_at, 1416780_at, 1435338_at, 1455287_at, 1458622_at, 1433637_at, 1458622_at,	10	0.0581	0.181987
GOTERM_BP_ALL	GO:0006468~protein amino acid phosphorylation	1440866_at, 1427442_a_at, 1440866_at, 1444690_at, 1417176_at, 1435338_at, 1455287_at, 1458622_at, 1448923_at, 1458622_at,	9	0.0523	0.199988
UP_SEQ_FEATURE	nucleotide phosphate-binding region:ATP	1424746_at, 1440866_at, 1444690_at, 1417176_at, 1416780_at, 1435338_at, 1455287_at, 1433965_at, 1454728_s_at, 1458622_at, 1433942_at,	9	0.0523	0.219575
INTERPRO	IPR008266:Tyrosine protein kinase, active site	1444690_at, 1458622_at, 1458622_at,	3	0.0174	0.221108
GOTERM_BP_ALL	GO:0043687~post-translational protein modification	1435010_at, 1427442_a_at, 1448880_at, 1440866_at, 1444690_at, 1417176_at, 1435338_at, 1455287_at, 1458622_at, 1448923_at, 1458622_at, 1440866_at, 1429039_s_at, 1434472_at, 1419029_at, 1426721_s_at, 1448880_at,	16	0.093	0.246879
GOTERM_BP_ALL	GO:0007169~transmembrane receptor protein tyrosine kinase signaling pathway	1444690_at, 1458622_at, 1458622_at, 1448392_at,	4	0.0233	0.249918
SMART	SM00219:TyrKc	1444690_at, 1458622_at, 1458622_at,	3	0.0174	0.25688
GOTERM_MF_ALL	GO:0016301~kinase activity	1455191_x_at, 1440866_at, 1440866_at, 1449019_at, 1444690_at, 1417176_at, 1416780_at, 1435338_at, 1455287_at, 1458622_at, 1433637_at, 1458622_at,	11	0.064	0.272738
SP_PIR_KEYWORDS	tyrosine-protein kinase	1444690_at, 1458622_at, 1458622_at,	3	0.0174	0.275848
GOTERM_MF_ALL	GO:0004672~protein kinase activity	1440866_at, 1440866_at, 1444690_at, 1417176_at, 1435338_at, 1455287_at, 1458622_at, 1433637_at, 1458622_at,	8	0.0465	0.295145
GOTERM_BP_ALL	GO:0043412~biopolymer modification	1434676_at, 1435010_at, 1427442_a_at, 1448880_at, 1440866_at, 1444690_at, 1417176_at, 1436038_a_at, 1435338_at, 1455287_at, 1458622_at, 1448923_at, 1458622_at, 1440866_at, 1429039_s_at, 1434472_at, 1419029_at, 1426721_s_at, 1448880_at,	18	0.1047	0.301978
INTERPRO	IPR001245:Tyrosine protein kinase	1444690_at, 1458622_at, 1458622_at,	3	0.0174	0.307859
GOTERM_BP_ALL	GO:0006464~protein modification process	1435010_at, 1427442_a_at, 1448880_at, 1440866_at, 1444690_at, 1417176_at, 1436038_a_at, 1435338_at, 1455287_at, 1458622_at, 1448923_at, 1458622_at, 1440866_at, 1429039_s_at, 1434472_at, 1419029_at, 1426721_s_at, 1448880_at,	17	0.0988	0.342354
INTERPRO	IPR008271:Serine/threonine protein kinase, active site	1440866_at, 1440866_at, 1417176_at, 1435338_at, 1455287_at,	4	0.0233	0.407109
UP_SEQ_FEATURE	domain:Protein kinase	1440866_at, 1444690_at, 1417176_at, 1435338_at, 1455287_at, 1458622_at,	5	0.0291	0.424373
GOTERM_MF_ALL	GO:0004674~protein serine/threonine kinase activity	1440866_at, 1440866_at, 1444690_at, 1417176_at, 1435338_at, 1455287_at, 1433637_at,	6	0.0349	0.440958
SP_PIR_KEYWORDS	transmembrane protein	1449026_at, 1427442_a_at, 1444690_at, 1458622_at, 1458622_at,	5	0.0291	0.47188
UP_SEQ_FEATURE	binding site:ATP	1440866_at, 1444690_at, 1417176_at, 1435338_at, 1455287_at, 1458622_at,	5	0.0291	0.486768
UP_SEQ_FEATURE	active site:Proton acceptor	1440866_at, 1444690_at, 1417176_at, 1416780_at, 1435338_at, 1455287_at, 1458622_at,	6	0.0349	0.49198
GOTERM_BP_ALL	GO:0007167~enzyme linked receptor protein signaling pathway	1444690_at, 1458622_at, 1458622_at, 1448392_at,	4	0.0233	0.516576
GOTERM_MF_ALL	GO:0004713~protein-tyrosine kinase activity	1444690_at, 1417176_at, 1458622_at, 1458622_at,	4	0.0233	0.553419
SP_PIR_KEYWORDS	Serine/threonine-protein kinase	1440866_at, 1417176_at, 1435338_at, 1455287_at, 1433637_at,	4	0.0233	0.613218
GOTERM_BP_ALL	GO:0007166~cell surface receptor linked signal transduction	1424659_at, 1427442_a_at, 1444690_at, 1417176_at, 1418249_at, 1418754_at, 1458622_at, 1458622_at, 1448392_at,	9	0.0523	0.92002
Functional Group 14	Median: 0.16466671153939236	Geo: 0.16173628972743553
GOTERM_BP_ALL	GO:0006066~alcohol metabolic process	1421075_s_at, 1451149_at, 1452741_s_at, 1416780_at, 1451804_a_at, 1451124_at, 1459976_s_at, 1438258_at,	7	0.0407	0.0415548
GOTERM_BP_ALL	GO:0006006~glucose metabolic process	1451149_at, 1452741_s_at, 1416780_at, 1451804_a_at,	4	0.0233	0.0784496
GOTERM_BP_ALL	GO:0044248~cellular catabolic process	1448602_at, 1448880_at, 1416780_at, 1434768_at, 1451804_a_at, 1451124_at, 1459976_s_at, 1416662_at, 1448426_at, 1448880_at,	8	0.0465	0.122672
GOTERM_BP_ALL	GO:0019318~hexose metabolic process	1451149_at, 1452741_s_at, 1416780_at, 1451804_a_at,	4	0.0233	0.15005
GOTERM_BP_ALL	GO:0044275~cellular carbohydrate catabolic process	1448602_at, 1416780_at, 1451804_a_at,	3	0.0174	0.153504
GOTERM_BP_ALL	GO:0005996~monosaccharide metabolic process	1451149_at, 1452741_s_at, 1416780_at, 1451804_a_at,	4	0.0233	0.154276
GOTERM_BP_ALL	GO:0009056~catabolic process	1448602_at, 1448880_at, 1450872_s_at, 1416780_at, 1434768_at, 1451804_a_at, 1451124_at, 1459976_s_at, 1416662_at, 1448426_at, 1448880_at,	9	0.0523	0.164667
GOTERM_BP_ALL	GO:0016052~carbohydrate catabolic process	1448602_at, 1416780_at, 1451804_a_at,	3	0.0174	0.166044
GOTERM_BP_ALL	GO:0009057~macromolecule catabolic process	1448602_at, 1448880_at, 1416780_at, 1451804_a_at, 1451124_at, 1459976_s_at, 1448880_at,	6	0.0349	0.188713
GOTERM_BP_ALL	GO:0044265~cellular macromolecule catabolic process	1448602_at, 1448880_at, 1416780_at, 1451804_a_at, 1448880_at,	5	0.0291	0.213541
GOTERM_BP_ALL	GO:0044262~cellular carbohydrate metabolic process	1451149_at, 1448602_at, 1452741_s_at, 1416780_at, 1451804_a_at,	5	0.0291	0.245946
GOTERM_BP_ALL	GO:0005975~carbohydrate metabolic process	1451149_at, 1448602_at, 1435417_at, 1452741_s_at, 1416780_at, 1451804_a_at,	6	0.0349	0.308301
GOTERM_BP_ALL	GO:0043285~biopolymer catabolic process	1448602_at, 1448880_at, 1451124_at, 1459976_s_at, 1448880_at,	4	0.0233	0.436473
Functional Group 15	Median: 0.25523611458743206	Geo: 0.16841238833357133
SMART	SM00082:LRRCT	1424659_at, 1458622_at, 1422782_s_at, 1458622_at,	4	0.0233	0.0262936
SMART	SM00013:LRRNT	1424659_at, 1458622_at, 1422782_s_at, 1458622_at,	4	0.0233	0.0305104
GOTERM_BP_ALL	GO:0000904~cellular morphogenesis during differentiation	1424659_at, 1427442_a_at, 1430583_at, 1417885_at, 1455028_at, 1458622_at, 1458622_at,	6	0.0349	0.0357913
INTERPRO	IPR000483:Cysteine-rich flanking region, C-terminal	1424659_at, 1458622_at, 1422782_s_at, 1458622_at,	4	0.0233	0.0367137
INTERPRO	IPR000372:Leucine-rich repeat, cysteine-rich flanking region, N-terminal	1424659_at, 1458622_at, 1422782_s_at, 1458622_at,	4	0.0233	0.0464285
SP_PIR_KEYWORDS	neurogenesis	1424659_at, 1458622_at, 1458622_at,	3	0.0174	0.22318
UP_SEQ_FEATURE	repeat:LRR 1	1424659_at, 1458622_at, 1422782_s_at,	3	0.0174	0.255236
UP_SEQ_FEATURE	repeat:LRR 2	1424659_at, 1458622_at, 1422782_s_at,	3	0.0174	0.255236
SP_PIR_KEYWORDS	leucine-rich repeat	1424659_at, 1458622_at, 1422782_s_at, 1458622_at,	4	0.0233	0.306366
GOTERM_MF_ALL	GO:0004888~transmembrane receptor activity	1424659_at, 1449026_at, 1427691_a_at, 1444690_at, 1418249_at, 1458622_at, 1422782_s_at, 1458622_at,	8	0.0465	0.582701
SP_PIR_KEYWORDS	differentiation	1424659_at, 1458622_at, 1458622_at,	3	0.0174	0.799843
GOTERM_MF_ALL	GO:0004872~receptor activity	1424659_at, 1449026_at, 1427691_a_at, 1444690_at, 1434602_at, 1418249_at, 1458622_at, 1422782_s_at, 1458622_at, 1418587_at, 1438258_at,	11	0.064	0.878482
SP_PIR_KEYWORDS	Developmental protein	1424659_at, 1458622_at, 1458622_at,	3	0.0174	0.982229
Functional Group 16	Median: 0.24125998004907973	Geo: 0.17502343310749402
INTERPRO	IPR005834:Haloacid dehalogenase-like hydrolase	1415673_at, 1452308_a_at, 1433888_at, 1433965_at, 1454728_s_at,	4	0.0233	0.00516093
INTERPRO	IPR008250:E1-E2 ATPase-associated region	1452308_a_at, 1433888_at, 1433965_at, 1454728_s_at,	3	0.0174	0.0195504
UP_SEQ_FEATURE	active site:4-aspartylphosphate intermediate	1452308_a_at, 1433888_at, 1433965_at, 1454728_s_at,	3	0.0174	0.0204708
GOTERM_MF_ALL	GO:0015662~ATPase activity, coupled to transmembrane movement of ions, phosphorylative mechanism	1452308_a_at, 1433888_at, 1433965_at, 1454728_s_at, 1416278_a_at,	4	0.0233	0.0216372
UP_SEQ_FEATURE	metal ion-binding site:Magnesium	1452308_a_at, 1433888_at, 1451149_at, 1433965_at, 1454728_s_at,	4	0.0233	0.0278334
INTERPRO	IPR001757:ATPase, P-type, K/Mg/Cd/Cu/Zn/Na/Ca/Na/H-transporter	1452308_a_at, 1433888_at, 1433965_at, 1454728_s_at,	3	0.0174	0.0374904
GOTERM_MF_ALL	GO:0000287~magnesium ion binding	1415673_at, 1452308_a_at, 1433888_at, 1451149_at, 1452445_at, 1416780_at, 1418754_at, 1433965_at, 1454728_s_at,	8	0.0465	0.0458773
GOTERM_MF_ALL	GO:0042625~ATPase activity, coupled to transmembrane movement of ions	1452308_a_at, 1433888_at, 1433965_at, 1454728_s_at, 1416278_a_at,	4	0.0233	0.0557537
SP_PIR_KEYWORDS	magnesium	1415673_at, 1452308_a_at, 1433888_at, 1451149_at, 1416780_at, 1418754_at, 1433965_at, 1454728_s_at,	7	0.0407	0.0667752
GOTERM_MF_ALL	GO:0043492~ATPase activity, coupled to movement of substances	1452308_a_at, 1433888_at, 1433965_at, 1454728_s_at, 1416278_a_at,	4	0.0233	0.124383
GOTERM_MF_ALL	GO:0042626~ATPase activity, coupled to transmembrane movement of substances	1452308_a_at, 1433888_at, 1433965_at, 1454728_s_at, 1416278_a_at,	4	0.0233	0.124383
GOTERM_MF_ALL	GO:0016820~hydrolase activity, acting on acid anhydrides, catalyzing transmembrane movement of substances	1452308_a_at, 1433888_at, 1433965_at, 1454728_s_at, 1416278_a_at,	4	0.0233	0.130402
GOTERM_MF_ALL	GO:0022890~inorganic cation transmembrane transporter activity	1452308_a_at, 1433888_at, 1455997_a_at, 1416278_a_at,	4	0.0233	0.149052
GOTERM_MF_ALL	GO:0015399~primary active transmembrane transporter activity	1452308_a_at, 1433888_at, 1433965_at, 1454728_s_at, 1416278_a_at,	4	0.0233	0.15331
GOTERM_MF_ALL	GO:0015405~P-P-bond-hydrolysis-driven transmembrane transporter activity	1452308_a_at, 1433888_at, 1433965_at, 1454728_s_at, 1416278_a_at,	4	0.0233	0.15331
GOTERM_MF_ALL	GO:0016887~ATPase activity	1452308_a_at, 1433888_at, 1433965_at, 1454728_s_at, 1455376_at, 1416278_a_at, 1454791_a_at,	6	0.0349	0.158119
GOTERM_MF_ALL	GO:0042623~ATPase activity, coupled	1452308_a_at, 1433888_at, 1433965_at, 1454728_s_at, 1416278_a_at, 1454791_a_at,	5	0.0291	0.230151
COG_ONTOLOGY	Inorganic ion transport and metabolism	1452308_a_at, 1433888_at, 1433965_at, 1454728_s_at,	3	0.0174	0.24126
GOTERM_MF_ALL	GO:0008324~cation transmembrane transporter activity	1452308_a_at, 1433888_at, 1455997_a_at, 1452445_at, 1433643_at, 1434096_at, 1416278_a_at,	7	0.0407	0.26021
GOTERM_MF_ALL	GO:0015077~monovalent inorganic cation transmembrane transporter activity	1452308_a_at, 1455997_a_at, 1416278_a_at,	3	0.0174	0.264223
GOTERM_BP_ALL	GO:0006812~cation transport	1452308_a_at, 1433888_at, 1452445_at, 1433643_at, 1433965_at, 1454728_s_at, 1434096_at, 1416278_a_at,	7	0.0407	0.277052
GOTERM_MF_ALL	GO:0015075~ion transmembrane transporter activity	1452308_a_at, 1433888_at, 1455997_a_at, 1452445_at, 1433643_at, 1433965_at, 1454728_s_at, 1434096_at, 1416278_a_at,	8	0.0465	0.34022
GOTERM_MF_ALL	GO:0022804~active transmembrane transporter activity	1452308_a_at, 1433888_at, 1433965_at, 1454728_s_at, 1434096_at, 1416278_a_at,	5	0.0291	0.381456
GOTERM_MF_ALL	GO:0022891~substrate-specific transmembrane transporter activity	1452308_a_at, 1433888_at, 1455997_a_at, 1452445_at, 1433643_at, 1433965_at, 1454728_s_at, 1434096_at, 1416278_a_at,	8	0.0465	0.504309
GOTERM_MF_ALL	GO:0017111~nucleoside-triphosphatase activity	1452308_a_at, 1433888_at, 1433965_at, 1454728_s_at, 1455376_at, 1416278_a_at, 1454791_a_at,	6	0.0349	0.510696
GOTERM_MF_ALL	GO:0016462~pyrophosphatase activity	1452308_a_at, 1433888_at, 1433965_at, 1454728_s_at, 1455376_at, 1416278_a_at, 1454791_a_at,	6	0.0349	0.550883
GOTERM_MF_ALL	GO:0016818~hydrolase activity, acting on acid anhydrides, in phosphorus-containing anhydrides	1452308_a_at, 1433888_at, 1433965_at, 1454728_s_at, 1455376_at, 1416278_a_at, 1454791_a_at,	6	0.0349	0.559061
SP_PIR_KEYWORDS	ion transport	1452308_a_at, 1433888_at, 1433643_at, 1434096_at, 1416278_a_at,	5	0.0291	0.561862
GOTERM_MF_ALL	GO:0016817~hydrolase activity, acting on acid anhydrides	1452308_a_at, 1433888_at, 1433965_at, 1454728_s_at, 1455376_at, 1416278_a_at, 1454791_a_at,	6	0.0349	0.563933
GOTERM_MF_ALL	GO:0022892~substrate-specific transporter activity	1452308_a_at, 1433888_at, 1455997_a_at, 1452445_at, 1433643_at, 1433965_at, 1454728_s_at, 1434096_at, 1438258_at, 1416278_a_at,	9	0.0523	0.627677
GOTERM_BP_ALL	GO:0006811~ion transport	1452308_a_at, 1433888_at, 1452445_at, 1433643_at, 1433965_at, 1454728_s_at, 1434096_at, 1416278_a_at,	7	0.0407	0.642969
GOTERM_MF_ALL	GO:0022857~transmembrane transporter activity	1452308_a_at, 1433888_at, 1455997_a_at, 1452445_at, 1433643_at, 1433965_at, 1454728_s_at, 1434096_at, 1416278_a_at,	8	0.0465	0.668068
GOTERM_BP_ALL	GO:0030001~metal ion transport	1452308_a_at, 1433888_at, 1433643_at, 1434096_at,	4	0.0233	0.700663
GOTERM_MF_ALL	GO:0005215~transporter activity	1423859_a_at, 1423860_at, 1452308_a_at, 1433888_at, 1455997_a_at, 1452445_at, 1433643_at, 1443870_at, 1433965_at, 1454728_s_at, 1434096_at, 1438258_at, 1416278_a_at,	11	0.064	0.729416
GOTERM_BP_ALL	GO:0015672~monovalent inorganic cation transport	1452308_a_at, 1434096_at, 1416278_a_at,	3	0.0174	0.761867
Functional Group 17	Median: 0.3126813181666501	Geo: 0.17635490932670944
GOTERM_BP_ALL	GO:0016192~vesicle-mediated transport	1424746_at, 1449099_at, 1427442_a_at, 1454961_at, 1436695_x_at, 1417660_s_at, 1460576_at, 1448305_at, 1425899_a_at, 1438258_at, 1460583_at, 1433942_at,	12	0.0698	0.00201078
SP_PIR_KEYWORDS	protein transport	1422480_at, 1417660_s_at, 1434571_at, 1460576_at, 1448305_at, 1460583_at, 1433942_at,	7	0.0407	0.140195
GOTERM_BP_ALL	GO:0015031~protein transport	1422480_at, 1428330_at, 1417660_s_at, 1437016_x_at, 1460576_at, 1448305_at, 1460583_at, 1433942_at, 1421043_s_at,	9	0.0523	0.270903
GOTERM_BP_ALL	GO:0008104~protein localization	1449099_at, 1422480_at, 1428330_at, 1417660_s_at, 1437016_x_at, 1460576_at, 1448305_at, 1460583_at, 1433942_at, 1421043_s_at,	10	0.0581	0.274555
GOTERM_BP_ALL	GO:0033036~macromolecule localization	1449099_at, 1422480_at, 1428330_at, 1417660_s_at, 1437016_x_at, 1460576_at, 1448305_at, 1460583_at, 1433942_at, 1421043_s_at,	10	0.0581	0.312681
GOTERM_BP_ALL	GO:0045184~establishment of protein localization	1422480_at, 1428330_at, 1417660_s_at, 1437016_x_at, 1460576_at, 1448305_at, 1460583_at, 1433942_at, 1421043_s_at,	9	0.0523	0.326293
GOTERM_BP_ALL	GO:0051649~establishment of cellular localization	1424746_at, 1449099_at, 1427442_a_at, 1417660_s_at, 1460576_at, 1448305_at, 1458622_at, 1458622_at, 1433942_at, 1421043_s_at,	10	0.0581	0.353234
GOTERM_BP_ALL	GO:0051641~cellular localization	1424746_at, 1449099_at, 1427442_a_at, 1417660_s_at, 1460576_at, 1448305_at, 1458622_at, 1458622_at, 1433942_at, 1421043_s_at,	10	0.0581	0.378985
GOTERM_BP_ALL	GO:0046907~intracellular transport	1424746_at, 1449099_at, 1427442_a_at, 1417660_s_at, 1448305_at, 1433942_at, 1421043_s_at,	7	0.0407	0.576173
Functional Group 18	Median: 0.23247854008360472	Geo: 0.18824011469164975
GOTERM_BP_ALL	GO:0008152~metabolic process	1440279_at, 1460010_a_at, 1418249_at, 1438258_at, 1418291_at, 1454791_a_at, 1419642_at, 1423859_a_at, 1423860_at, 1434472_at, 1427691_a_at, 1434503_s_at, 1434735_at, 1426721_s_at, 1448563_at, 1447816_x_at, 1451124_at, 1459976_s_at, 1448880_at, 1434676_at, 1435010_at, 1426460_a_at, 1426461_at, 1434486_x_at, 1451742_a_at, 1434485_a_at, 1448880_at, 1433723_s_at, 1433545_s_at, 1437921_x_at, 1444690_a…	79	0.4593	0.0215063
GOTERM_BP_ALL	GO:0044237~cellular metabolic process	1460010_a_at, 1418249_at, 1438258_at, 1418291_at, 1454791_a_at, 1423859_a_at, 1423860_at, 1419642_at, 1434472_at, 1427691_a_at, 1434503_s_at, 1434735_at, 1426721_s_at, 1448563_at, 1451124_at, 1459976_s_at, 1448880_at, 1434676_at, 1435010_at, 1448880_at, 1426460_a_at, 1426461_at, 1434486_x_at, 1451742_a_at, 1434485_a_at, 1433723_s_at, 1437921_x_at, 1444690_at, 1416780_at, 1438481_at, 1435338_at, 1…	68	0.3953	0.130675
GOTERM_BP_ALL	GO:0044238~primary metabolic process	1460010_a_at, 1418249_at, 1438258_at, 1418291_at, 1454791_a_at, 1423859_a_at, 1423860_at, 1419642_at, 1434472_at, 1427691_a_at, 1434503_s_at, 1434735_at, 1426721_s_at, 1448563_at, 1451124_at, 1459976_s_at, 1448880_at, 1434676_at, 1435010_at, 1448880_at, 1426460_a_at, 1426461_at, 1434486_x_at, 1451742_a_at, 1434485_a_at, 1433723_s_at, 1437921_x_at, 1444690_at, 1416780_at, 1438481_at, 1435338_at, 1…	68	0.3953	0.132503
GOTERM_BP_ALL	GO:0044260~cellular macromolecule metabolic process	1440866_at, 1436200_at, 1417176_at, 1448923_at, 1421043_s_at, 1421544_at, 1434472_at, 1416283_at, 1434503_s_at, 1426721_s_at, 1448880_at, 1435010_at, 1427442_a_at, 1448880_at, 1444690_at, 1436038_a_at, 1435338_at, 1455287_at, 1434768_at, 1418754_at, 1420543_at, 1447585_s_at, 1458622_at, 1458622_at, 1421998_at, 1440866_at, 1429039_s_at, 1449026_at, 1448602_at, 1419029_at, 1417885_at, 1455028_at, 1…	32	0.186	0.194623
GOTERM_BP_ALL	GO:0009987~cellular process	1428942_at, 1440279_at, 1460010_a_at, 1418249_at, 1438258_at, 1454791_a_at, 1418291_at, 1423859_a_at, 1423860_at, 1424659_at, 1427691_a_at, 1434472_at, 1434503_s_at, 1426263_at, 1460576_at, 1448880_at, 1435010_at, 1448880_at, 1433723_s_at, 1437921_x_at, 1452291_at, 1416780_at, 1417660_s_at, 1435338_at, 1455287_at, 1418754_at, 1458622_at, 1416662_at, 1448426_at, 1418587_at, 1434669_at, 1440866_at,…	98	0.5698	0.213512
GOTERM_BP_ALL	GO:0044267~cellular protein metabolic process	1440866_at, 1436200_at, 1417176_at, 1448923_at, 1421043_s_at, 1421544_at, 1434472_at, 1416283_at, 1434503_s_at, 1426721_s_at, 1448880_at, 1435010_at, 1427442_a_at, 1448880_at, 1444690_at, 1436038_a_at, 1435338_at, 1455287_at, 1434768_at, 1418754_at, 1420543_at, 1447585_s_at, 1458622_at, 1458622_at, 1421998_at, 1440866_at, 1429039_s_at, 1449026_at, 1419029_at, 1417885_at, 1455028_at, 1422782_s_at,…	31	0.1802	0.232479
GOTERM_BP_ALL	GO:0043687~post-translational protein modification	1435010_at, 1427442_a_at, 1448880_at, 1440866_at, 1444690_at, 1417176_at, 1435338_at, 1455287_at, 1458622_at, 1448923_at, 1458622_at, 1440866_at, 1429039_s_at, 1434472_at, 1419029_at, 1426721_s_at, 1448880_at,	16	0.093	0.246879
GOTERM_BP_ALL	GO:0019538~protein metabolic process	1440866_at, 1436200_at, 1417176_at, 1448923_at, 1421043_s_at, 1421544_at, 1434472_at, 1416283_at, 1434503_s_at, 1426721_s_at, 1448880_at, 1435010_at, 1427442_a_at, 1448880_at, 1444690_at, 1436038_a_at, 1435338_at, 1455287_at, 1434768_at, 1418754_at, 1420543_at, 1447585_s_at, 1458622_at, 1458622_at, 1421998_at, 1440866_at, 1429039_s_at, 1449026_at, 1448602_at, 1419029_at, 1417885_at, 1455028_at, 1…	32	0.186	0.252227
GOTERM_BP_ALL	GO:0043412~biopolymer modification	1434676_at, 1435010_at, 1427442_a_at, 1448880_at, 1440866_at, 1444690_at, 1417176_at, 1436038_a_at, 1435338_at, 1455287_at, 1458622_at, 1448923_at, 1458622_at, 1440866_at, 1429039_s_at, 1434472_at, 1419029_at, 1426721_s_at, 1448880_at,	18	0.1047	0.301978
GOTERM_BP_ALL	GO:0006464~protein modification process	1435010_at, 1427442_a_at, 1448880_at, 1440866_at, 1444690_at, 1417176_at, 1436038_a_at, 1435338_at, 1455287_at, 1458622_at, 1448923_at, 1458622_at, 1440866_at, 1429039_s_at, 1434472_at, 1419029_at, 1426721_s_at, 1448880_at,	17	0.0988	0.342354
GOTERM_BP_ALL	GO:0043170~macromolecule metabolic process	1418291_at, 1454791_a_at, 1419642_at, 1434472_at, 1427691_a_at, 1434503_s_at, 1434735_at, 1426721_s_at, 1448563_at, 1451124_at, 1459976_s_at, 1448880_at, 1434676_at, 1435010_at, 1448880_at, 1426460_a_at, 1426461_at, 1434486_x_at, 1451742_a_at, 1434485_a_at, 1433723_s_at, 1437921_x_at, 1416780_at, 1444690_at, 1435338_at, 1455287_at, 1438481_at, 1418754_at, 1447585_s_at, 1458622_at, 1440866_at, 142…	55	0.3198	0.454072
Functional Group 19	Median: 0.22094536595623449	Geo: 0.19920288927123922
SMART	SM00233:PH	1435467_at, 1452291_at, 1425899_a_at, 1434669_at, 1460192_at, 1421043_s_at,	6	0.0349	0.0285032
UP_SEQ_FEATURE	domain:DH	1435467_at, 1425899_a_at, 1421043_s_at,	3	0.0174	0.0296497
SMART	SM00325:RhoGEF	1435467_at, 1425899_a_at, 1421043_s_at,	3	0.0174	0.0704338
INTERPRO	IPR000219:DH	1435467_at, 1425899_a_at, 1421043_s_at,	3	0.0174	0.093441
INTERPRO	IPR001849:Pleckstrin-like	1435467_at, 1452291_at, 1425899_a_at, 1434669_at, 1460192_at,	5	0.0291	0.126482
GOTERM_MF_ALL	GO:0005089~Rho guanyl-nucleotide exchange factor activity	1435467_at, 1425899_a_at, 1421043_s_at,	3	0.0174	0.128165
GOTERM_MF_ALL	GO:0005085~guanyl-nucleotide exchange factor activity	1435467_at, 1425899_a_at, 1434669_at, 1421043_s_at,	4	0.0233	0.138585
GOTERM_BP_ALL	GO:0035023~regulation of Rho protein signal transduction	1435467_at, 1425899_a_at, 1421043_s_at,	3	0.0174	0.141166
GOTERM_MF_ALL	GO:0005088~Ras guanyl-nucleotide exchange factor activity	1435467_at, 1425899_a_at, 1421043_s_at,	3	0.0174	0.165473
GOTERM_BP_ALL	GO:0007266~Rho protein signal transduction	1435467_at, 1425899_a_at, 1421043_s_at,	3	0.0174	0.220945
GOTERM_BP_ALL	GO:0007264~small GTPase mediated signal transduction	1435467_at, 1437016_x_at, 1448305_at, 1425899_a_at, 1434669_at, 1421043_s_at,	6	0.0349	0.285653
GOTERM_MF_ALL	GO:0030695~GTPase regulator activity	1435467_at, 1452291_at, 1425899_a_at, 1434669_at, 1421043_s_at,	5	0.0291	0.356836
GOTERM_BP_ALL	GO:0046578~regulation of Ras protein signal transduction	1435467_at, 1425899_a_at, 1421043_s_at,	3	0.0174	0.359045
GOTERM_MF_ALL	GO:0030234~enzyme regulator activity	1434676_at, 1427442_a_at, 1435467_at, 1416503_at, 1452291_at, 1425899_a_at, 1434669_at, 1421043_s_at,	8	0.0465	0.423428
GOTERM_BP_ALL	GO:0051056~regulation of small GTPase mediated signal transduction	1435467_at, 1425899_a_at, 1421043_s_at,	3	0.0174	0.484965
GOTERM_BP_ALL	GO:0007265~Ras protein signal transduction	1435467_at, 1425899_a_at, 1421043_s_at,	3	0.0174	0.521683
GOTERM_MF_ALL	GO:0005083~small GTPase regulator activity	1435467_at, 1425899_a_at, 1421043_s_at,	3	0.0174	0.535088
GOTERM_BP_ALL	GO:0009966~regulation of signal transduction	1435467_at, 1425899_a_at, 1422782_s_at, 1460583_at, 1421043_s_at,	5	0.0291	0.563072
INTERPRO	IPR011993:Pleckstrin homology-type	1435467_at, 1452291_at, 1434669_at,	3	0.0174	0.637949

## Sheet: DAVID Tstat4 neg.rtf
Supplemetary Table 1: DAVID negative t-stat4
Category	Enriched Term	Affymetrix Probes	Probes Involved in Term	Percentage of Probes Involved	Modified Fisher Exact P-Value, EASE Score
Functional Group 1	Median: 1.6182135849718112E-9	Geo: 5.082905206964568E-10
GOTERM_BP_ALL	GO:0007049~cell cycle	1423539_at, 1424955_at, 1417586_at, 1416698_a_at, 1426885_a_at, 1424511_at, 1454875_a_at, 1451020_at, 1423930_at, 1424128_x_at, 1451246_s_at, 1457113_at, 1434079_s_at, 1423925_at, 1450949_at, 1417457_at, 1417458_s_at, 1416030_a_at, 1439269_x_at, 1416031_s_at, 1438320_s_at, 1427953_at, 1419402_at, 1417911_at, 1416076_at, 1419943_s_at, 1448364_at, 1419076_a_at, 1427161_at, 1422712_a_at, 1416076_at,…	33	0.2129	5.91103e-14
SP_PIR_KEYWORDS	cell cycle	1434079_s_at, 1450949_at, 1424955_at, 1417586_at, 1417457_at, 1417458_s_at, 1416698_a_at, 1416030_a_at, 1439269_x_at, 1416031_s_at, 1438320_s_at, 1426885_a_at, 1417911_at, 1416076_at, 1419943_s_at, 1448364_at, 1424511_at, 1422712_a_at, 1454875_a_at, 1422979_at, 1427382_a_at, 1423930_at, 1416773_at, 1416076_at, 1419943_s_at, 1424128_x_at, 1451246_s_at, 1420028_s_at, 1457113_at, 1429491_s_at,	23	0.1484	9.01495e-13
GOTERM_BP_ALL	GO:0000279~M phase	1423539_at, 1424955_at, 1450949_at, 1417586_at, 1417457_at, 1417458_s_at, 1419402_at, 1417911_at, 1416076_at, 1419943_s_at, 1448364_at, 1419076_a_at, 1427161_at, 1422712_a_at, 1416076_at, 1422979_at, 1423930_at, 1416773_at, 1416076_at, 1419943_s_at, 1448191_at, 1424128_x_at, 1451246_s_at,	19	0.1226	1.04838e-11
GOTERM_BP_ALL	GO:0022403~cell cycle phase	1423539_at, 1424955_at, 1450949_at, 1417586_at, 1417457_at, 1417458_s_at, 1419402_at, 1417911_at, 1416076_at, 1419943_s_at, 1448364_at, 1419076_a_at, 1427161_at, 1422712_a_at, 1416076_at, 1422979_at, 1423930_at, 1416773_at, 1416076_at, 1419943_s_at, 1448191_at, 1424128_x_at, 1451246_s_at,	19	0.1226	1.87839e-10
GOTERM_BP_ALL	GO:0051301~cell division	1424955_at, 1450949_at, 1417586_at, 1417457_at, 1417458_s_at, 1416698_a_at, 1417911_at, 1416076_at, 1419943_s_at, 1448364_at, 1419076_a_at, 1422712_a_at, 1416076_at, 1421148_a_at, 1423930_at, 1416773_at, 1416076_at, 1419943_s_at, 1427089_at, 1424128_x_at, 1451246_s_at,	17	0.1097	9.2758e-10
GOTERM_BP_ALL	GO:0007067~mitosis	1424955_at, 1450949_at, 1417586_at, 1417911_at, 1416076_at, 1419943_s_at, 1448364_at, 1427161_at, 1419076_a_at, 1416076_at, 1422712_a_at, 1423930_at, 1416773_at, 1416076_at, 1419943_s_at, 1448191_at, 1424128_x_at, 1451246_s_at,	15	0.0968	1.61821e-09
GOTERM_BP_ALL	GO:0000087~M phase of mitotic cell cycle	1424955_at, 1450949_at, 1417586_at, 1417911_at, 1416076_at, 1419943_s_at, 1448364_at, 1427161_at, 1419076_a_at, 1416076_at, 1422712_a_at, 1423930_at, 1416773_at, 1416076_at, 1419943_s_at, 1448191_at, 1424128_x_at, 1451246_s_at,	15	0.0968	1.73582e-09
GOTERM_BP_ALL	GO:0000278~mitotic cell cycle	1424955_at, 1450949_at, 1417586_at, 1417911_at, 1416076_at, 1419943_s_at, 1448364_at, 1427161_at, 1419076_a_at, 1424511_at, 1422712_a_at, 1416076_at, 1423930_at, 1416773_at, 1416076_at, 1419943_s_at, 1448191_at, 1424128_x_at, 1451246_s_at,	16	0.1032	9.20889e-09
GOTERM_BP_ALL	GO:0022402~cell cycle process	1423539_at, 1450949_at, 1424955_at, 1423925_at, 1417586_at, 1417457_at, 1417458_s_at, 1419402_at, 1426885_a_at, 1417911_at, 1416076_at, 1419943_s_at, 1448364_at, 1419076_a_at, 1427161_at, 1422712_a_at, 1416076_at, 1451020_at, 1422979_at, 1423930_at, 1416773_at, 1416076_at, 1419943_s_at, 1448191_at, 1427089_at, 1424128_x_at, 1451246_s_at,	23	0.1484	1.67334e-08
SP_PIR_KEYWORDS	cell division	1424955_at, 1450949_at, 1417586_at, 1417457_at, 1417458_s_at, 1416698_a_at, 1417911_at, 1416076_at, 1419943_s_at, 1448364_at, 1422712_a_at, 1423930_at, 1416773_at, 1416076_at, 1419943_s_at, 1424128_x_at, 1451246_s_at,	13	0.0839	1.1767e-07
SP_PIR_KEYWORDS	mitosis	1450949_at, 1424955_at, 1417586_at, 1416773_at, 1423930_at, 1416076_at, 1419943_s_at, 1424128_x_at, 1451246_s_at, 1416076_at, 1419943_s_at, 1417911_at, 1448364_at, 1422712_a_at,	11	0.071	1.18018e-07
Functional Group 2	Median: 1.6299696607665715E-6	Geo: 9.412387164046701E-8
SP_PIR_KEYWORDS	Chromosomal protein	1423702_at, 1455725_a_at, 1433507_a_at, 1422979_at, 1427105_at, 1427382_a_at, 1428976_at, 1424128_x_at, 1451246_s_at, 1418184_at, 1421612_a_at, 1418542_s_at, 1416155_at, 1429491_s_at,	13	0.0839	1.25466e-10
GOTERM_CC_ALL	GO:0044427~chromosomal part	1434079_s_at, 1423702_at, 1455725_a_at, 1427161_at, 1433507_a_at, 1422979_at, 1427382_a_at, 1427105_at, 1428976_at, 1421612_a_at, 1418184_at, 1424128_x_at, 1451246_s_at, 1449061_a_at, 1418542_s_at, 1416155_at, 1421933_at, 1436266_x_at, 1429491_s_at,	18	0.1161	3.92162e-10
GOTERM_CC_ALL	GO:0005694~chromosome	1434079_s_at, 1423702_at, 1427953_at, 1455725_a_at, 1427161_at, 1433507_a_at, 1422979_at, 1427382_a_at, 1427105_at, 1428976_at, 1421612_a_at, 1418184_at, 1424128_x_at, 1451246_s_at, 1449061_a_at, 1418542_s_at, 1416155_at, 1421933_at, 1429491_s_at, 1436266_x_at,	19	0.1226	4.26079e-10
GOTERM_CC_ALL	GO:0000785~chromatin	1422979_at, 1427382_a_at, 1428976_at, 1423702_at, 1421612_a_at, 1416155_at, 1455725_a_at, 1427161_at, 1421933_at, 1436266_x_at, 1433507_a_at,	11	0.071	1.62997e-06
GOTERM_CC_ALL	GO:0043228~non-membrane-bound organelle	1424955_at, 1423702_at, 1455725_a_at, 1416073_a_at, 1427105_at, 1428976_at, 1423054_at, 1418184_at, 1424128_x_at, 1451246_s_at, 1434079_s_at, 1449243_a_at, 1450949_at, 1426403_at, 1427953_at, 1419402_at, 1427161_at, 1449167_at, 1426793_a_at, 1433507_a_at, 1422979_at, 1427382_a_at, 1433928_a_at, 1448191_at, 1421612_a_at, 1449061_a_at, 1416155_at, 1448546_at, 1418542_s_at, 1421933_at, 1436266_x_at,…	31	0.2	8.61757e-06
GOTERM_CC_ALL	GO:0043232~intracellular non-membrane-bound organelle	1424955_at, 1423702_at, 1455725_a_at, 1416073_a_at, 1427105_at, 1428976_at, 1423054_at, 1418184_at, 1424128_x_at, 1451246_s_at, 1434079_s_at, 1449243_a_at, 1450949_at, 1426403_at, 1427953_at, 1419402_at, 1427161_at, 1449167_at, 1426793_a_at, 1433507_a_at, 1422979_at, 1427382_a_at, 1433928_a_at, 1448191_at, 1421612_a_at, 1449061_a_at, 1416155_at, 1448546_at, 1418542_s_at, 1421933_at, 1436266_x_at,…	31	0.2	8.61757e-06
GOTERM_CC_ALL	GO:0000775~chromosome, pericentric region	1427105_at, 1418184_at, 1424128_x_at, 1451246_s_at, 1418542_s_at, 1427161_at, 1421933_at, 1436266_x_at,	7	0.0452	2.57909e-05
Functional Group 3	Median: 4.838110111163067E-6	Geo: 1.1049851597535737E-7
GOTERM_CC_ALL	GO:0005634~nucleus	1435474_at, 1439432_x_at, 1417586_at, 1450862_at, 1423531_a_at, 1430019_a_at, 1416028_a_at, 1451306_at, 1439553_s_at, 1454875_a_at, 1417363_at, 1452792_at, 1443005_at, 1428976_at, 1423463_a_at, 1451356_at, 1434079_s_at, 1449243_a_at, 1450949_at, 1420917_at, 1417911_at, 1448364_at, 1427161_at, 1417743_at, 1416076_at, 1417041_at, 1433507_a_at, 1439316_at, 1421148_a_at, 1422979_at, 1416370_at, 14236…	85	0.5484	9.47578e-21
SP_PIR_KEYWORDS	nucleus	1435474_at, 1439432_x_at, 1417586_at, 1450862_at, 1423531_a_at, 1430019_a_at, 1416028_a_at, 1451306_at, 1454875_a_at, 1417363_at, 1452792_at, 1443005_at, 1428976_at, 1423463_a_at, 1451356_at, 1434079_s_at, 1420917_at, 1448364_at, 1417743_at, 1417041_at, 1439316_at, 1433507_a_at, 1422979_at, 1416370_at, 1423643_at, 1428522_at, 1416155_at, 1418542_s_at, 1416280_at, 1416144_a_at, 1420028_s_at, 14294…	67	0.4323	2.70987e-14
GOTERM_CC_ALL	GO:0005622~intracellular	1439432_x_at, 1451306_at, 1420545_a_at, 1417363_at, 1454875_a_at, 1452792_at, 1416073_a_at, 1443005_at, 1423463_a_at, 1443104_at, 1434079_s_at, 1417777_at, 1420917_at, 1448736_a_at, 1417911_at, 1448364_at, 1416207_at, 1427161_at, 1449167_at, 1417743_at, 1421148_a_at, 1439316_at, 1433507_a_at, 1434789_at, 1433928_a_at, 1427089_at, 1428522_at, 1416155_at, 1448546_at, 1418542_s_at, 1416144_a_at, 145…	110	0.7097	1.50717e-11
GOTERM_CC_ALL	GO:0043229~intracellular organelle	1439432_x_at, 1451306_at, 1417363_at, 1454875_a_at, 1452792_at, 1416073_a_at, 1443005_at, 1423463_a_at, 1434079_s_at, 1420917_at, 1417911_at, 1416207_at, 1448364_at, 1427161_at, 1449167_at, 1417743_at, 1421148_a_at, 1439316_at, 1433507_a_at, 1433928_a_at, 1427089_at, 1428522_at, 1418542_s_at, 1448546_at, 1416155_at, 1416144_a_at, 1423539_at, 1423702_at, 1451111_at, 1416566_at, 1452713_a_at, 14237…	98	0.6323	1.57981e-11
GOTERM_CC_ALL	GO:0043226~organelle	1439432_x_at, 1451306_at, 1417363_at, 1454875_a_at, 1452792_at, 1416073_a_at, 1443005_at, 1423463_a_at, 1434079_s_at, 1420917_at, 1417911_at, 1416207_at, 1448364_at, 1427161_at, 1449167_at, 1417743_at, 1421148_a_at, 1439316_at, 1433507_a_at, 1433928_a_at, 1427089_at, 1428522_at, 1418542_s_at, 1448546_at, 1416155_at, 1416144_a_at, 1423539_at, 1423702_at, 1451111_at, 1416566_at, 1452713_a_at, 14237…	98	0.6323	1.68322e-11
GOTERM_CC_ALL	GO:0043231~intracellular membrane-bound organelle	1435474_at, 1439432_x_at, 1417586_at, 1450862_at, 1423531_a_at, 1430019_a_at, 1416028_a_at, 1439553_s_at, 1451306_at, 1454875_a_at, 1417363_at, 1426866_at, 1452792_at, 1443005_at, 1428976_at, 1423463_a_at, 1451356_at, 1423819_s_at, 1419809_s_at, 1434079_s_at, 1449243_a_at, 1450949_at, 1420917_at, 1417911_at, 1448364_at, 1416207_at, 1427161_at, 1417743_at, 1416076_at, 1417041_at, 1433507_a_at, 143…	90	0.5806	2.08577e-10
GOTERM_CC_ALL	GO:0043227~membrane-bound organelle	1435474_at, 1439432_x_at, 1417586_at, 1450862_at, 1423531_a_at, 1430019_a_at, 1416028_a_at, 1439553_s_at, 1451306_at, 1454875_a_at, 1417363_at, 1426866_at, 1452792_at, 1443005_at, 1428976_at, 1423463_a_at, 1451356_at, 1423819_s_at, 1419809_s_at, 1434079_s_at, 1449243_a_at, 1450949_at, 1420917_at, 1417911_at, 1448364_at, 1416207_at, 1427161_at, 1417743_at, 1416076_at, 1417041_at, 1433507_a_at, 143…	90	0.5806	2.24109e-10
GOTERM_BP_ALL	GO:0006139~nucleobase, nucleoside, nucleotide and nucleic acid metabolic process	1435474_at, 1439432_x_at, 1417586_at, 1450862_at, 1423531_a_at, 1430019_a_at, 1451306_at, 1454875_a_at, 1438096_a_at, 1417363_at, 1452792_at, 1443005_at, 1428976_at, 1434079_s_at, 1420917_at, 1448736_a_at, 1438096_a_at, 1417911_at, 1427161_at, 1415878_at, 1417041_at, 1433507_a_at, 1439316_at, 1422979_at, 1416370_at, 1423643_at, 1427089_at, 1428522_at, 1416155_at, 1416144_a_at, 1420028_s_at, 14235…	63	0.4065	3.21151e-10
GOTERM_CC_ALL	GO:0044424~intracellular part	1439432_x_at, 1451306_at, 1417363_at, 1454875_a_at, 1452792_at, 1416073_a_at, 1443005_at, 1423463_a_at, 1434079_s_at, 1417777_at, 1420917_at, 1448736_a_at, 1417911_at, 1448364_at, 1416207_at, 1427161_at, 1449167_at, 1417743_at, 1421148_a_at, 1439316_at, 1433507_a_at, 1433928_a_at, 1427089_at, 1428522_at, 1416155_at, 1448546_at, 1418542_s_at, 1416144_a_at, 1450893_a_at, 1423539_at, 1423702_at, 145…	104	0.671	2.6484e-09
GOTERM_BP_ALL	GO:0010467~gene expression	1435474_at, 1439432_x_at, 1417586_at, 1423531_a_at, 1430019_a_at, 1451306_at, 1454875_a_at, 1417363_at, 1452792_at, 1443005_at, 1428976_at, 1434079_s_at, 1449243_a_at, 1420917_at, 1417911_at, 1427161_at, 1417041_at, 1426793_a_at, 1439316_at, 1422979_at, 1416370_at, 1433928_a_at, 1423643_at, 1427089_at, 1428522_at, 1416155_at, 1416144_a_at, 1420028_s_at, 1437508_at, 1416566_at, 1452713_a_at, 14231…	52	0.3355	1.92525e-06
GOTERM_BP_ALL	GO:0043283~biopolymer metabolic process	1435474_at, 1439432_x_at, 1417586_at, 1450862_at, 1423531_a_at, 1430019_a_at, 1451306_at, 1454875_a_at, 1417363_at, 1452792_at, 1443005_at, 1423930_at, 1434079_s_at, 1420917_at, 1417743_at, 1415878_at, 1439316_at, 1433507_a_at, 1422979_at, 1416370_at, 1423643_at, 1427089_at, 1428522_at, 1448627_s_at, 1416155_at, 1416280_at, 1416144_a_at, 1420028_s_at, 1423539_at, 1423702_at, 1437508_at, 1416566_a…	66	0.4258	4.83811e-06
GOTERM_BP_ALL	GO:0043170~macromolecule metabolic process	1435474_at, 1439432_x_at, 1426473_at, 1417586_at, 1450862_at, 1423531_a_at, 1430019_a_at, 1451306_at, 1454875_a_at, 1417363_at, 1452792_at, 1426866_at, 1443005_at, 1423930_at, 1434079_s_at, 1449243_a_at, 1420917_at, 1455009_at, 1427161_at, 1417743_at, 1415878_at, 1426793_a_at, 1433507_a_at, 1439316_at, 1422979_at, 1416370_at, 1423643_at, 1433928_a_at, 1427089_at, 1428522_at, 1448627_s_at, 1416155…	76	0.4903	9.78846e-05
GOTERM_BP_ALL	GO:0044237~cellular metabolic process	1435474_at, 1439432_x_at, 1426473_at, 1417586_at, 1450862_at, 1423531_a_at, 1430019_a_at, 1451306_at, 1454875_a_at, 1438096_a_at, 1417363_at, 1426866_at, 1452792_at, 1443005_at, 1428976_at, 1423930_at, 1434079_s_at, 1449243_a_at, 1420917_at, 1448736_a_at, 1438096_a_at, 1455009_at, 1417911_at, 1416207_at, 1427161_at, 1415878_at, 1417743_at, 1417041_at, 1426793_a_at, 1433507_a_at, 1439316_at, 14229…	83	0.5355	0.000163433
GOTERM_BP_ALL	GO:0044238~primary metabolic process	1435474_at, 1439432_x_at, 1426473_at, 1417586_at, 1450862_at, 1423531_a_at, 1430019_a_at, 1451306_at, 1454875_a_at, 1438096_a_at, 1417363_at, 1426866_at, 1452792_at, 1443005_at, 1428976_at, 1423930_at, 1434079_s_at, 1449243_a_at, 1420917_at, 1448736_a_at, 1438096_a_at, 1455009_at, 1417911_at, 1416207_at, 1427161_at, 1415878_at, 1417743_at, 1417041_at, 1426793_a_at, 1433507_a_at, 1439316_at, 14229…	83	0.5355	0.000168899
GOTERM_MF_ALL	GO:0003676~nucleic acid binding	1423539_at, 1435474_at, 1417586_at, 1437508_at, 1423702_at, 1450862_at, 1423531_a_at, 1430019_a_at, 1423700_at, 1455725_a_at, 1417363_at, 1452792_at, 1443005_at, 1423103_at, 1428976_at, 1424128_x_at, 1451246_s_at, 1451184_at, 1421027_a_at, 1423755_at, 1434079_s_at, 1423925_at, 1448101_s_at, 1416030_a_at, 1439269_x_at, 1416031_s_at, 1438320_s_at, 1455926_at, 1416544_at, 1418263_at, 1419076_a_at, 1…	44	0.2839	0.000283035
GOTERM_BP_ALL	GO:0016070~RNA metabolic process	1435474_at, 1439432_x_at, 1417586_at, 1437508_at, 1423531_a_at, 1430019_a_at, 1451306_at, 1452713_a_at, 1416566_at, 1417363_at, 1454875_a_at, 1452792_at, 1443005_at, 1423103_at, 1435250_at, 1451184_at, 1421027_a_at, 1423755_at, 1434079_s_at, 1423925_at, 1420917_at, 1448101_s_at, 1416030_a_at, 1439269_x_at, 1416031_s_at, 1438320_s_at, 1455926_at, 1425465_a_at, 1416544_at, 1439316_at, 1422979_at, 1…	40	0.2581	0.000538436
GOTERM_BP_ALL	GO:0008152~metabolic process	1435474_at, 1439432_x_at, 1426473_at, 1417586_at, 1450862_at, 1423531_a_at, 1430019_a_at, 1451306_at, 1454875_a_at, 1438096_a_at, 1417363_at, 1426866_at, 1452792_at, 1443005_at, 1428976_at, 1423930_at, 1434079_s_at, 1449243_a_at, 1420917_at, 1448736_a_at, 1438096_a_at, 1455009_at, 1417911_at, 1416207_at, 1427161_at, 1415878_at, 1417743_at, 1417041_at, 1426793_a_at, 1433507_a_at, 1439316_at, 14229…	87	0.5613	0.000915702
GOTERM_CC_ALL	GO:0005623~cell	1439432_x_at, 1451306_at, 1420545_a_at, 1417363_at, 1454875_a_at, 1452792_at, 1416073_a_at, 1443005_at, 1423463_a_at, 1443104_at, 1434079_s_at, 1417777_at, 1420917_at, 1448736_a_at, 1455009_at, 1417911_at, 1448364_at, 1416207_at, 1427161_at, 1449167_at, 1417743_at, 1421148_a_at, 1439316_at, 1433507_a_at, 1434789_at, 1433928_a_at, 1447880_x_at, 1427089_at, 1428522_at, 1416155_at, 1448546_at, 14185…	117	0.7548	0.00140455
GOTERM_CC_ALL	GO:0044464~cell part	1439432_x_at, 1451306_at, 1420545_a_at, 1417363_at, 1454875_a_at, 1452792_at, 1416073_a_at, 1443005_at, 1423463_a_at, 1443104_at, 1434079_s_at, 1417777_at, 1420917_at, 1448736_a_at, 1455009_at, 1417911_at, 1448364_at, 1416207_at, 1427161_at, 1449167_at, 1417743_at, 1421148_a_at, 1439316_at, 1433507_a_at, 1434789_at, 1433928_a_at, 1447880_x_at, 1427089_at, 1428522_at, 1416155_at, 1448546_at, 14185…	117	0.7548	0.00140455
GOTERM_MF_ALL	GO:0005488~binding	1426473_at, 1451306_at, 1420545_a_at, 1417363_at, 1438096_a_at, 1454875_a_at, 1452792_at, 1416073_a_at, 1443005_at, 1423463_a_at, 1443104_at, 1434079_s_at, 1417777_at, 1420917_at, 1448736_a_at, 1455009_at, 1417911_at, 1427161_at, 1449167_at, 1417743_at, 1421148_a_at, 1439316_at, 1433507_a_at, 1427089_at, 1428522_at, 1448627_s_at, 1416155_at, 1448546_at, 1418906_at, 1416144_a_at, 1423539_at, 14167…	104	0.671	0.00386413
GOTERM_BP_ALL	GO:0009987~cellular process	1439432_x_at, 1426473_at, 1451306_at, 1420545_a_at, 1417363_at, 1438096_a_at, 1454875_a_at, 1452792_at, 1416073_a_at, 1443005_at, 1423930_at, 1443104_at, 1434079_s_at, 1420917_at, 1448736_a_at, 1417457_at, 1417458_s_at, 1455009_at, 1417911_at, 1448364_at, 1416207_at, 1427161_at, 1417743_at, 1421148_a_at, 1439316_at, 1433507_a_at, 1434789_at, 1433928_a_at, 1447880_x_at, 1427089_at, 1428522_at, 144…	107	0.6903	0.00742843
Functional Group 4	Median: 1.8695749319086218E-6	Geo: 2.9374901008281447E-7
GOTERM_CC_ALL	GO:0044428~nuclear part	1423539_at, 1435474_at, 1451111_at, 1437508_at, 1423531_a_at, 1430019_a_at, 1416566_at, 1452713_a_at, 1439553_s_at, 1455725_a_at, 1454875_a_at, 1443005_at, 1428976_at, 1435250_at, 1451184_at, 1423755_at, 1434079_s_at, 1449243_a_at, 1448101_s_at, 1419402_at, 1425465_a_at, 1416544_at, 1427161_at, 1422979_at, 1427382_a_at, 1416557_a_at, 1421612_a_at, 1428522_at, 1449061_a_at, 1450963_at, 1418727_at,…	34	0.2194	1.0629e-10
GOTERM_CC_ALL	GO:0044446~intracellular organelle part	1435474_at, 1424955_at, 1423531_a_at, 1430019_a_at, 1439553_s_at, 1454875_a_at, 1416073_a_at, 1443005_at, 1428976_at, 1423819_s_at, 1434079_s_at, 1449243_a_at, 1450949_at, 1427161_at, 1433507_a_at, 1422979_at, 1433928_a_at, 1428522_at, 1418542_s_at, 1448546_at, 1416155_at, 1416144_a_at, 1429491_s_at, 1423539_at, 1423702_at, 1451111_at, 1437508_at, 1416566_at, 1452713_a_at, 1455725_a_at, 1427105_a…	51	0.329	1.25037e-09
GOTERM_CC_ALL	GO:0044422~organelle part	1435474_at, 1424955_at, 1423531_a_at, 1430019_a_at, 1439553_s_at, 1454875_a_at, 1416073_a_at, 1443005_at, 1428976_at, 1423819_s_at, 1434079_s_at, 1449243_a_at, 1450949_at, 1427161_at, 1433507_a_at, 1422979_at, 1433928_a_at, 1428522_at, 1418542_s_at, 1448546_at, 1416155_at, 1416144_a_at, 1429491_s_at, 1423539_at, 1423702_at, 1451111_at, 1437508_at, 1416566_at, 1452713_a_at, 1455725_a_at, 1427105_a…	51	0.329	1.46389e-09
GOTERM_CC_ALL	GO:0032991~macromolecular complex	1423539_at, 1435474_at, 1437508_at, 1423702_at, 1451111_at, 1423531_a_at, 1430019_a_at, 1439553_s_at, 1452713_a_at, 1416566_at, 1455725_a_at, 1448302_at, 1454875_a_at, 1452792_at, 1443005_at, 1435250_at, 1451184_at, 1423819_s_at, 1423755_at, 1434079_s_at, 1449243_a_at, 1426403_at, 1455926_at, 1425465_a_at, 1416544_at, 1418263_at, 1448364_at, 1427161_at, 1415878_at, 1426793_a_at, 1427382_a_at, 143…	40	0.2581	1.86957e-06
GOTERM_CC_ALL	GO:0043228~non-membrane-bound organelle	1424955_at, 1423702_at, 1455725_a_at, 1416073_a_at, 1427105_at, 1428976_at, 1423054_at, 1418184_at, 1424128_x_at, 1451246_s_at, 1434079_s_at, 1449243_a_at, 1450949_at, 1426403_at, 1427953_at, 1419402_at, 1427161_at, 1449167_at, 1426793_a_at, 1433507_a_at, 1422979_at, 1427382_a_at, 1433928_a_at, 1448191_at, 1421612_a_at, 1449061_a_at, 1416155_at, 1448546_at, 1418542_s_at, 1421933_at, 1436266_x_at,…	31	0.2	8.61757e-06
GOTERM_CC_ALL	GO:0043232~intracellular non-membrane-bound organelle	1424955_at, 1423702_at, 1455725_a_at, 1416073_a_at, 1427105_at, 1428976_at, 1423054_at, 1418184_at, 1424128_x_at, 1451246_s_at, 1434079_s_at, 1449243_a_at, 1450949_at, 1426403_at, 1427953_at, 1419402_at, 1427161_at, 1449167_at, 1426793_a_at, 1433507_a_at, 1422979_at, 1427382_a_at, 1433928_a_at, 1448191_at, 1421612_a_at, 1449061_a_at, 1416155_at, 1448546_at, 1418542_s_at, 1421933_at, 1436266_x_at,…	31	0.2	8.61757e-06
GOTERM_CC_ALL	GO:0043234~protein complex	1423539_at, 1435474_at, 1423702_at, 1451111_at, 1437508_at, 1439553_s_at, 1448302_at, 1455725_a_at, 1454875_a_at, 1452792_at, 1443005_at, 1435250_at, 1423819_s_at, 1434079_s_at, 1449243_a_at, 1426403_at, 1425465_a_at, 1416544_at, 1448364_at, 1427161_at, 1415878_at, 1427382_a_at, 1421612_a_at, 1449061_a_at, 1418727_at, 1421933_at,	26	0.1677	0.00698683
Functional Group 5	Median: 3.1128873896407454E-7	Geo: 3.225024337344059E-7
SP_PIR_KEYWORDS	mrna splicing	1420917_at, 1423531_a_at, 1430019_a_at, 1455926_at, 1452713_a_at, 1416566_at, 1439316_at, 1416557_a_at, 1423643_at, 1428522_at, 1450963_at, 1451184_at, 1416144_a_at, 1451884_a_at, 1423755_at,	14	0.0903	8.68014e-10
GOTERM_BP_ALL	GO:0008380~RNA splicing	1423925_at, 1420917_at, 1423531_a_at, 1430019_a_at, 1455926_at, 1452713_a_at, 1416566_at, 1439316_at, 1416557_a_at, 1423643_at, 1428522_at, 1450963_at, 1451184_at, 1416144_a_at, 1451884_a_at, 1423755_at,	15	0.0968	1.61821e-09
SP_PIR_KEYWORDS	mrna processing	1420917_at, 1423531_a_at, 1430019_a_at, 1455926_at, 1452713_a_at, 1416566_at, 1439316_at, 1416557_a_at, 1423643_at, 1428522_at, 1450963_at, 1451184_at, 1416144_a_at, 1451884_a_at, 1423755_at,	14	0.0903	1.67251e-08
GOTERM_BP_ALL	GO:0006397~mRNA processing	1423925_at, 1420917_at, 1423531_a_at, 1430019_a_at, 1455926_at, 1452713_a_at, 1416566_at, 1439316_at, 1416557_a_at, 1423643_at, 1428522_at, 1450963_at, 1451184_at, 1416144_a_at, 1451884_a_at, 1423755_at,	15	0.0968	3.26623e-08
GOTERM_BP_ALL	GO:0016071~mRNA metabolic process	1423925_at, 1420917_at, 1423531_a_at, 1430019_a_at, 1455926_at, 1452713_a_at, 1416566_at, 1439316_at, 1416557_a_at, 1423643_at, 1428522_at, 1450963_at, 1451184_at, 1416144_a_at, 1451884_a_at, 1423755_at,	15	0.0968	1.67681e-07
GOTERM_BP_ALL	GO:0006396~RNA processing	1423925_at, 1420917_at, 1423531_a_at, 1430019_a_at, 1455926_at, 1452713_a_at, 1416566_at, 1439316_at, 1416557_a_at, 1423643_at, 1435250_at, 1428522_at, 1422660_at, 1450963_at, 1451184_at, 1416144_a_at, 1451884_a_at, 1423755_at,	17	0.1097	4.54896e-07
GOTERM_CC_ALL	GO:0005681~spliceosome	1416557_a_at, 1423531_a_at, 1430019_a_at, 1428522_at, 1416566_at, 1452713_a_at, 1450963_at, 1451184_at, 1416144_a_at, 1451884_a_at, 1423755_at,	10	0.0645	2.31381e-06
SP_PIR_KEYWORDS	spliceosome	1416557_a_at, 1423531_a_at, 1430019_a_at, 1428522_at, 1416566_at, 1452713_a_at, 1450963_at, 1451184_at, 1451884_a_at, 1423755_at,	9	0.0581	2.96509e-06
GOTERM_CC_ALL	GO:0030529~ribonucleoprotein complex	1449243_a_at, 1423531_a_at, 1430019_a_at, 1455926_at, 1452713_a_at, 1416566_at, 1418263_at, 1426793_a_at, 1433928_a_at, 1416557_a_at, 1428522_at, 1450963_at, 1451184_at, 1416144_a_at, 1451884_a_at, 1423755_at,	15	0.0968	2.17396e-05
SP_PIR_KEYWORDS	ribonucleoprotein	1449243_a_at, 1416557_a_at, 1433928_a_at, 1423531_a_at, 1430019_a_at, 1455926_at, 1450963_at, 1451184_at, 1451884_a_at, 1426793_a_at,	9	0.0581	0.00139425
Functional Group 6	Median: 7.401786272483574E-4	Geo: 6.09650685256845E-5
GOTERM_CC_ALL	GO:0044427~chromosomal part	1434079_s_at, 1423702_at, 1455725_a_at, 1427161_at, 1433507_a_at, 1422979_at, 1427382_a_at, 1427105_at, 1428976_at, 1421612_a_at, 1418184_at, 1424128_x_at, 1451246_s_at, 1449061_a_at, 1418542_s_at, 1416155_at, 1421933_at, 1436266_x_at, 1429491_s_at,	18	0.1161	3.92162e-10
GOTERM_CC_ALL	GO:0005694~chromosome	1434079_s_at, 1423702_at, 1427953_at, 1455725_a_at, 1427161_at, 1433507_a_at, 1422979_at, 1427382_a_at, 1427105_at, 1428976_at, 1421612_a_at, 1418184_at, 1424128_x_at, 1451246_s_at, 1449061_a_at, 1418542_s_at, 1416155_at, 1421933_at, 1429491_s_at, 1436266_x_at,	19	0.1226	4.26079e-10
GOTERM_BP_ALL	GO:0006259~DNA metabolic process	1423539_at, 1439432_x_at, 1423702_at, 1450862_at, 1423700_at, 1455725_a_at, 1454875_a_at, 1424128_x_at, 1451246_s_at, 1457113_at, 1434079_s_at, 1427953_at, 1416030_a_at, 1439269_x_at, 1416031_s_at, 1438320_s_at, 1416544_at, 1419076_a_at, 1415878_at, 1433507_a_at, 1422979_at, 1426854_a_at, 1427382_a_at, 1421612_a_at, 1416155_at, 1449061_a_at, 1420028_s_at, 1421933_at, 1436266_x_at,	25	0.1613	2.0452e-09
GOTERM_BP_ALL	GO:0006323~DNA packaging	1434079_s_at, 1439432_x_at, 1423702_at, 1416544_at, 1455725_a_at, 1419076_a_at, 1454875_a_at, 1433507_a_at, 1422979_at, 1427382_a_at, 1426854_a_at, 1421612_a_at, 1416155_at, 1421933_at, 1457113_at, 1436266_x_at,	16	0.1032	1.14111e-08
GOTERM_BP_ALL	GO:0051276~chromosome organization and biogenesis	1434079_s_at, 1439432_x_at, 1423702_at, 1450862_at, 1416544_at, 1455725_a_at, 1427161_at, 1419076_a_at, 1454875_a_at, 1422979_at, 1427382_a_at, 1426854_a_at, 1421612_a_at, 1421933_at, 1457113_at, 1436266_x_at,	16	0.1032	2.82175e-07
GOTERM_BP_ALL	GO:0006325~establishment and/or maintenance of chromatin architecture	1434079_s_at, 1439432_x_at, 1423702_at, 1416544_at, 1455725_a_at, 1419076_a_at, 1454875_a_at, 1422979_at, 1426854_a_at, 1427382_a_at, 1421612_a_at, 1421933_at, 1457113_at, 1436266_x_at,	14	0.0903	4.3859e-07
GOTERM_CC_ALL	GO:0005720~nuclear heterochromatin	1422979_at, 1427382_a_at, 1421612_a_at, 1455725_a_at, 1421933_at, 1436266_x_at,	6	0.0387	1.411e-06
GOTERM_CC_ALL	GO:0000785~chromatin	1422979_at, 1427382_a_at, 1428976_at, 1423702_at, 1421612_a_at, 1416155_at, 1455725_a_at, 1427161_at, 1421933_at, 1436266_x_at, 1433507_a_at,	11	0.071	1.62997e-06
GOTERM_CC_ALL	GO:0044454~nuclear chromosome part	1422979_at, 1434079_s_at, 1427382_a_at, 1421612_a_at, 1449061_a_at, 1455725_a_at, 1421933_at, 1436266_x_at,	8	0.0516	3.36142e-06
GOTERM_BP_ALL	GO:0006333~chromatin assembly or disassembly	1422979_at, 1434079_s_at, 1427382_a_at, 1426854_a_at, 1423702_at, 1421612_a_at, 1455725_a_at, 1421933_at, 1436266_x_at,	9	0.0581	5.13124e-06
GOTERM_CC_ALL	GO:0000790~nuclear chromatin	1422979_at, 1427382_a_at, 1421612_a_at, 1455725_a_at, 1421933_at, 1436266_x_at,	6	0.0387	5.68987e-06
GOTERM_CC_ALL	GO:0000228~nuclear chromosome	1422979_at, 1434079_s_at, 1427382_a_at, 1421612_a_at, 1449061_a_at, 1455725_a_at, 1421933_at, 1436266_x_at,	8	0.0516	1.26654e-05
GOTERM_CC_ALL	GO:0000792~heterochromatin	1422979_at, 1427382_a_at, 1421612_a_at, 1455725_a_at, 1421933_at, 1436266_x_at,	6	0.0387	2.15861e-05
GOTERM_BP_ALL	GO:0031497~chromatin assembly	1434079_s_at, 1427382_a_at, 1426854_a_at, 1423702_at, 1421612_a_at, 1455725_a_at,	6	0.0387	0.000495178
GOTERM_BP_ALL	GO:0006338~chromatin remodeling	1422979_at, 1427382_a_at, 1419076_a_at, 1457113_at, 1454875_a_at,	5	0.0323	0.00098518
INTERPRO	IPR000953:Chromo	1422979_at, 1427382_a_at, 1421933_at, 1436266_x_at,	4	0.0258	0.00117468
GOTERM_BP_ALL	GO:0016568~chromatin modification	1422979_at, 1439432_x_at, 1427382_a_at, 1421612_a_at, 1416544_at, 1419076_a_at, 1457113_at, 1454875_a_at,	8	0.0516	0.00143696
GOTERM_BP_ALL	GO:0006334~nucleosome assembly	1434079_s_at, 1426854_a_at, 1423702_at, 1421612_a_at, 1455725_a_at,	5	0.0323	0.00187653
SMART	SM00298:CHROMO	1422979_at, 1427382_a_at, 1421933_at, 1436266_x_at,	4	0.0258	0.00226538
GOTERM_MF_ALL	GO:0003682~chromatin binding	1422979_at, 1427382_a_at, 1416544_at, 1427161_at, 1421933_at, 1436266_x_at,	6	0.0387	0.00410656
GOTERM_BP_ALL	GO:0065004~protein-DNA complex assembly	1434079_s_at, 1426854_a_at, 1423702_at, 1421612_a_at, 1455725_a_at,	5	0.0323	0.0103761
GOTERM_BP_ALL	GO:0016043~cellular component organization and biogenesis	1439432_x_at, 1423702_at, 1451111_at, 1450862_at, 1423531_a_at, 1430019_a_at, 1428373_at, 1439553_s_at, 1455725_a_at, 1454875_a_at, 1451020_at, 1416073_a_at, 1457113_at, 1423819_s_at, 1434079_s_at, 1449243_a_at, 1450949_at, 1448736_a_at, 1425465_a_at, 1416544_at, 1418263_at, 1419076_a_at, 1427161_at, 1416076_at, 1448736_a_at, 1422979_at, 1427382_a_at, 1426854_a_at, 1423643_at, 1421612_a_at, 14285…	35	0.2258	0.0108541
SP_PIR_KEYWORDS	Chromatin regulator	1422979_at, 1439432_x_at, 1427382_a_at, 1421612_a_at, 1454875_a_at,	5	0.0323	0.0130317
GOTERM_BP_ALL	GO:0006996~organelle organization and biogenesis	1434079_s_at, 1439432_x_at, 1449243_a_at, 1450949_at, 1423702_at, 1450862_at, 1416544_at, 1455725_a_at, 1419076_a_at, 1427161_at, 1454875_a_at, 1422979_at, 1416073_a_at, 1427382_a_at, 1426854_a_at, 1421612_a_at, 1457113_at, 1421933_at, 1436266_x_at,	19	0.1226	0.0136184
GOTERM_BP_ALL	GO:0022607~cellular component assembly	1434079_s_at, 1427382_a_at, 1426854_a_at, 1423702_at, 1421612_a_at, 1455725_a_at, 1427161_at, 1451884_a_at, 1448736_a_at,	9	0.0581	0.035303
GOTERM_BP_ALL	GO:0065003~macromolecular complex assembly	1434079_s_at, 1426854_a_at, 1423702_at, 1421612_a_at, 1455725_a_at, 1427161_at, 1451884_a_at, 1448736_a_at,	8	0.0516	0.0424378
GOTERM_CC_ALL	GO:0000786~nucleosome	1423702_at, 1421612_a_at, 1455725_a_at,	3	0.0194	0.0638342
SP_PIR_KEYWORDS	repressor	1422979_at, 1427382_a_at, 1443005_at, 1448101_s_at, 1451306_at, 1454875_a_at,	6	0.0387	0.117312
Functional Group 7	Median: 4.521852979687236E-4	Geo: 1.2118447239471372E-4
GOTERM_CC_ALL	GO:0045120~pronucleus	1416544_at, 1417911_at, 1427161_at, 1429491_s_at, 1436266_x_at,	5	0.0323	5.25241e-06
GOTERM_CC_ALL	GO:0001940~male pronucleus	1417911_at, 1429491_s_at, 1436266_x_at,	3	0.0194	0.000452185
GOTERM_CC_ALL	GO:0001939~female pronucleus	1417911_at, 1429491_s_at, 1436266_x_at,	3	0.0194	0.000749317
Functional Group 8	Median: 2.795433595366441E-4	Geo: 1.5584244173912575E-4
GOTERM_MF_ALL	GO:0016538~cyclin-dependent protein kinase regulator activity	1416076_at, 1419943_s_at, 1416698_a_at, 1427089_at, 1417457_at, 1417458_s_at, 1416076_at, 1419943_s_at, 1417911_at, 1448364_at, 1416076_at,	8	0.0516	6.19747e-10
GOTERM_MF_ALL	GO:0019887~protein kinase regulator activity	1416076_at, 1419943_s_at, 1416698_a_at, 1427089_at, 1417457_at, 1417458_s_at, 1416076_at, 1419943_s_at, 1417911_at, 1448364_at, 1416076_at,	8	0.0516	1.97071e-06
SP_PIR_KEYWORDS	cell cycle control	1434079_s_at, 1416076_at, 1419943_s_at, 1416030_a_at, 1439269_x_at, 1416031_s_at, 1438320_s_at, 1416076_at, 1419943_s_at, 1417911_at, 1420028_s_at,	6	0.0387	2.26794e-06
GOTERM_MF_ALL	GO:0019207~kinase regulator activity	1416076_at, 1419943_s_at, 1416698_a_at, 1427089_at, 1417457_at, 1417458_s_at, 1416076_at, 1419943_s_at, 1417911_at, 1448364_at, 1416076_at,	8	0.0516	8.05384e-06
GOTERM_BP_ALL	GO:0000910~cytokinesis	1416076_at, 1419943_s_at, 1427089_at, 1417457_at, 1417458_s_at, 1416076_at, 1419943_s_at, 1419076_a_at, 1416076_at,	6	0.0387	1.19318e-05
INTERPRO	IPR006671:Cyclin, N-terminal	1416076_at, 1419943_s_at, 1427089_at, 1416076_at, 1419943_s_at, 1417911_at, 1448364_at,	5	0.0323	6.20567e-05
INTERPRO	IPR006670:Cyclin	1416076_at, 1419943_s_at, 1427089_at, 1416076_at, 1419943_s_at, 1417911_at, 1448364_at,	5	0.0323	0.000123247
INTERPRO	IPR013763:Cyclin-related	1416076_at, 1419943_s_at, 1427089_at, 1416076_at, 1419943_s_at, 1417911_at, 1448364_at,	5	0.0323	0.000139374
SMART	SM00385:CYCLIN	1416076_at, 1419943_s_at, 1427089_at, 1416076_at, 1419943_s_at, 1417911_at, 1448364_at,	5	0.0323	0.000279543
SP_PIR_KEYWORDS	cyclin	1416076_at, 1419943_s_at, 1427089_at, 1417457_at, 1417458_s_at, 1416076_at, 1419943_s_at, 1417911_at, 1448364_at,	6	0.0387	0.000285892
GOTERM_BP_ALL	GO:0000074~regulation of progression through cell cycle	1423925_at, 1416076_at, 1419943_s_at, 1448191_at, 1427089_at, 1426885_a_at, 1416076_at, 1419943_s_at, 1417911_at, 1448364_at, 1419076_a_at, 1427161_at, 1451020_at,	11	0.071	0.00236891
GOTERM_BP_ALL	GO:0051726~regulation of cell cycle	1423925_at, 1416076_at, 1419943_s_at, 1448191_at, 1427089_at, 1426885_a_at, 1416076_at, 1419943_s_at, 1417911_at, 1448364_at, 1419076_a_at, 1427161_at, 1451020_at,	11	0.071	0.00251051
INTERPRO	IPR014400:Cyclin, A/B/D/E	1416076_at, 1419943_s_at, 1416076_at, 1419943_s_at, 1417911_at,	3	0.0194	0.00280469
PIR_SUPERFAMILY	PIRSF001771:cyclin, A/B/D/E types	1416076_at, 1419943_s_at, 1416076_at, 1419943_s_at, 1417911_at,	3	0.0194	0.00462101
INTERPRO	IPR004367:Cyclin, C-terminal	1416076_at, 1419943_s_at, 1416076_at, 1419943_s_at, 1417911_at,	3	0.0194	0.0072457
GOTERM_MF_ALL	GO:0030234~enzyme regulator activity	1417457_at, 1417458_s_at, 1416698_a_at, 1417911_at, 1416076_at, 1419943_s_at, 1448364_at, 1434911_s_at, 1420545_a_at, 1416076_at, 1434789_at, 1427089_at, 1416076_at, 1419943_s_at, 1451356_at, 1443104_at,	13	0.0839	0.0145164
KEGG_PATHWAY	mmu04115:p53 signaling pathway	1416076_at, 1419943_s_at, 1416076_at, 1419943_s_at, 1448364_at,	3	0.0194	0.102614
Functional Group 9	Median: 0.001763735338188649	Geo: 4.828806135265295E-4
SP_PIR_KEYWORDS	cell cycle control	1434079_s_at, 1416076_at, 1419943_s_at, 1416030_a_at, 1439269_x_at, 1416031_s_at, 1438320_s_at, 1416076_at, 1419943_s_at, 1417911_at, 1420028_s_at,	6	0.0387	2.26794e-06
SP_PIR_KEYWORDS	dna replication	1434079_s_at, 1416030_a_at, 1439269_x_at, 1416031_s_at, 1438320_s_at, 1449061_a_at, 1423700_at, 1420028_s_at, 1415878_at, 1457113_at, 1454875_a_at,	8	0.0516	3.85535e-06
GOTERM_BP_ALL	GO:0006260~DNA replication	1423539_at, 1434079_s_at, 1416030_a_at, 1439269_x_at, 1416031_s_at, 1438320_s_at, 1449061_a_at, 1423700_at, 1419076_a_at, 1420028_s_at, 1415878_at, 1457113_at, 1454875_a_at,	10	0.0645	1.30653e-05
GOTERM_BP_ALL	GO:0006261~DNA-dependent DNA replication	1423539_at, 1434079_s_at, 1416030_a_at, 1439269_x_at, 1416031_s_at, 1438320_s_at, 1449061_a_at, 1419076_a_at, 1420028_s_at,	6	0.0387	0.000191688
SP_PIR_KEYWORDS	DNA replication initiation	1434079_s_at, 1416030_a_at, 1439269_x_at, 1416031_s_at, 1438320_s_at, 1420028_s_at,	3	0.0194	0.000758195
INTERPRO	IPR001208:MCM	1434079_s_at, 1416030_a_at, 1439269_x_at, 1416031_s_at, 1438320_s_at, 1420028_s_at,	3	0.0194	0.00176374
UP_SEQ_FEATURE	domain:MCM	1434079_s_at, 1416030_a_at, 1439269_x_at, 1416031_s_at, 1438320_s_at, 1420028_s_at,	3	0.0194	0.00196354
SMART	SM00350:MCM	1434079_s_at, 1416030_a_at, 1439269_x_at, 1416031_s_at, 1438320_s_at, 1420028_s_at,	3	0.0194	0.00239521
GOTERM_MF_ALL	GO:0008094~DNA-dependent ATPase activity	1434079_s_at, 1416030_a_at, 1439269_x_at, 1416031_s_at, 1438320_s_at, 1420028_s_at, 1454875_a_at,	4	0.0258	0.00356395
GOTERM_BP_ALL	GO:0006270~DNA replication initiation	1434079_s_at, 1416030_a_at, 1439269_x_at, 1416031_s_at, 1438320_s_at, 1420028_s_at,	3	0.0194	0.0117668
INTERPRO	IPR012340:Nucleic acid-binding, OB-fold	1434079_s_at, 1416030_a_at, 1439269_x_at, 1416031_s_at, 1438320_s_at, 1420028_s_at,	3	0.0194	0.0576289
Functional Group 10	Median: 9.047654016347806E-4	Geo: 0.001721506213276345
UP_SEQ_FEATURE	nucleotide phosphate-binding region:ATP	1434079_s_at, 1450949_at, 1450862_at, 1416030_a_at, 1439269_x_at, 1416031_s_at, 1438320_s_at, 1418263_at, 1417743_at, 1424511_at, 1438096_a_at, 1451020_at, 1423643_at, 1416773_at, 1448191_at, 1448627_s_at, 1428522_at, 1424128_x_at, 1451246_s_at, 1416144_a_at, 1418906_at, 1420028_s_at,	18	0.1161	6.41072e-05
GOTERM_MF_ALL	GO:0000166~nucleotide binding	1423539_at, 1416793_at, 1450862_at, 1423531_a_at, 1430019_a_at, 1423700_at, 1424511_at, 1438096_a_at, 1451020_at, 1424128_x_at, 1451246_s_at, 1451184_at, 1434079_s_at, 1423925_at, 1450949_at, 1426403_at, 1438096_a_at, 1416030_a_at, 1439269_x_at, 1416031_s_at, 1438320_s_at, 1418263_at, 1417743_at, 1415878_at, 1416813_at, 1439316_at, 1421148_a_at, 1423643_at, 1416773_at, 1416557_a_at, 1448191_at, 1…	34	0.2194	8.07618e-05
SP_PIR_KEYWORDS	atp-binding	1434079_s_at, 1450949_at, 1423925_at, 1450862_at, 1426403_at, 1416030_a_at, 1439269_x_at, 1416031_s_at, 1438320_s_at, 1418263_at, 1423700_at, 1415878_at, 1417743_at, 1424511_at, 1438096_a_at, 1451020_at, 1423643_at, 1416773_at, 1448191_at, 1448627_s_at, 1428522_at, 1424128_x_at, 1451246_s_at, 1416280_at, 1416144_a_at, 1418906_at, 1420028_s_at,	23	0.1484	9.1383e-05
GOTERM_MF_ALL	GO:0005524~ATP binding	1423539_at, 1450862_at, 1423700_at, 1424511_at, 1438096_a_at, 1451020_at, 1424128_x_at, 1451246_s_at, 1434079_s_at, 1423925_at, 1450949_at, 1426403_at, 1438096_a_at, 1416030_a_at, 1439269_x_at, 1416031_s_at, 1438320_s_at, 1418263_at, 1417743_at, 1415878_at, 1416773_at, 1423643_at, 1448191_at, 1428522_at, 1448627_s_at, 1416280_at, 1418906_at, 1416144_a_at, 1420028_s_at,	25	0.1613	0.000375134
GOTERM_MF_ALL	GO:0032559~adenyl ribonucleotide binding	1423539_at, 1450862_at, 1423700_at, 1424511_at, 1438096_a_at, 1451020_at, 1424128_x_at, 1451246_s_at, 1434079_s_at, 1423925_at, 1450949_at, 1426403_at, 1438096_a_at, 1416030_a_at, 1439269_x_at, 1416031_s_at, 1438320_s_at, 1418263_at, 1417743_at, 1415878_at, 1416773_at, 1423643_at, 1448191_at, 1428522_at, 1448627_s_at, 1416280_at, 1418906_at, 1416144_a_at, 1420028_s_at,	25	0.1613	0.00044632
SP_PIR_KEYWORDS	nucleotide-binding	1416793_at, 1450862_at, 1423700_at, 1424511_at, 1438096_a_at, 1451020_at, 1424128_x_at, 1451246_s_at, 1434079_s_at, 1423925_at, 1450949_at, 1426403_at, 1416030_a_at, 1439269_x_at, 1416031_s_at, 1438320_s_at, 1418263_at, 1417743_at, 1415878_at, 1416773_at, 1416557_a_at, 1423643_at, 1448191_at, 1428522_at, 1448627_s_at, 1416280_at, 1418906_at, 1416144_a_at, 1420028_s_at,	25	0.1613	0.000466448
GOTERM_MF_ALL	GO:0017111~nucleoside-triphosphatase activity	1434079_s_at, 1423925_at, 1450949_at, 1416793_at, 1416030_a_at, 1439269_x_at, 1416031_s_at, 1438320_s_at, 1423700_at, 1418263_at, 1454875_a_at, 1416557_a_at, 1423643_at, 1428522_at, 1416144_a_at, 1418906_at, 1420028_s_at,	14	0.0903	0.000534408
GOTERM_MF_ALL	GO:0042623~ATPase activity, coupled	1434079_s_at, 1450949_at, 1423925_at, 1423643_at, 1416030_a_at, 1439269_x_at, 1416031_s_at, 1438320_s_at, 1428522_at, 1418263_at, 1416144_a_at, 1420028_s_at, 1454875_a_at,	10	0.0645	0.000548344
GOTERM_MF_ALL	GO:0016462~pyrophosphatase activity	1434079_s_at, 1423925_at, 1450949_at, 1416793_at, 1416030_a_at, 1439269_x_at, 1416031_s_at, 1438320_s_at, 1423700_at, 1418263_at, 1454875_a_at, 1416557_a_at, 1423643_at, 1428522_at, 1416144_a_at, 1418906_at, 1420028_s_at,	14	0.0903	0.000811437
GOTERM_MF_ALL	GO:0030554~adenyl nucleotide binding	1423539_at, 1450862_at, 1423700_at, 1424511_at, 1438096_a_at, 1451020_at, 1424128_x_at, 1451246_s_at, 1434079_s_at, 1423925_at, 1450949_at, 1426403_at, 1438096_a_at, 1416030_a_at, 1439269_x_at, 1416031_s_at, 1438320_s_at, 1418263_at, 1417743_at, 1415878_at, 1416773_at, 1423643_at, 1448191_at, 1428522_at, 1448627_s_at, 1416280_at, 1418906_at, 1416144_a_at, 1420028_s_at,	25	0.1613	0.000881777
GOTERM_MF_ALL	GO:0016818~hydrolase activity, acting on acid anhydrides, in phosphorus-containing anhydrides	1434079_s_at, 1423925_at, 1450949_at, 1416793_at, 1416030_a_at, 1439269_x_at, 1416031_s_at, 1438320_s_at, 1423700_at, 1418263_at, 1454875_a_at, 1416557_a_at, 1423643_at, 1428522_at, 1416144_a_at, 1418906_at, 1420028_s_at,	14	0.0903	0.000882286
GOTERM_MF_ALL	GO:0016817~hydrolase activity, acting on acid anhydrides	1434079_s_at, 1423925_at, 1450949_at, 1416793_at, 1416030_a_at, 1439269_x_at, 1416031_s_at, 1438320_s_at, 1423700_at, 1418263_at, 1454875_a_at, 1416557_a_at, 1423643_at, 1428522_at, 1416144_a_at, 1418906_at, 1420028_s_at,	14	0.0903	0.000927245
GOTERM_MF_ALL	GO:0004386~helicase activity	1423925_at, 1423643_at, 1450862_at, 1416030_a_at, 1439269_x_at, 1416031_s_at, 1438320_s_at, 1428522_at, 1418263_at, 1416144_a_at,	7	0.0452	0.00115033
GOTERM_MF_ALL	GO:0032555~purine ribonucleotide binding	1423539_at, 1416793_at, 1450862_at, 1423700_at, 1424511_at, 1438096_a_at, 1451020_at, 1424128_x_at, 1451246_s_at, 1434079_s_at, 1423925_at, 1450949_at, 1426403_at, 1438096_a_at, 1416030_a_at, 1439269_x_at, 1416031_s_at, 1438320_s_at, 1418263_at, 1417743_at, 1415878_at, 1416773_at, 1416557_a_at, 1423643_at, 1448191_at, 1428522_at, 1448627_s_at, 1416280_at, 1418906_at, 1416144_a_at, 1420028_s_at,	27	0.1742	0.00157226
GOTERM_MF_ALL	GO:0032553~ribonucleotide binding	1423539_at, 1416793_at, 1450862_at, 1423700_at, 1424511_at, 1438096_a_at, 1451020_at, 1424128_x_at, 1451246_s_at, 1434079_s_at, 1423925_at, 1450949_at, 1426403_at, 1438096_a_at, 1416030_a_at, 1439269_x_at, 1416031_s_at, 1438320_s_at, 1418263_at, 1417743_at, 1415878_at, 1416773_at, 1416557_a_at, 1423643_at, 1448191_at, 1428522_at, 1448627_s_at, 1416280_at, 1418906_at, 1416144_a_at, 1420028_s_at,	27	0.1742	0.00157226
GOTERM_MF_ALL	GO:0016887~ATPase activity	1434079_s_at, 1450949_at, 1423925_at, 1423643_at, 1416030_a_at, 1439269_x_at, 1416031_s_at, 1438320_s_at, 1428522_at, 1418263_at, 1416144_a_at, 1420028_s_at, 1454875_a_at,	10	0.0645	0.00161039
INTERPRO	IPR003593:AAA+ ATPase, core	1450949_at, 1416030_a_at, 1439269_x_at, 1416031_s_at, 1438320_s_at, 1423700_at, 1416144_a_at, 1420028_s_at,	5	0.0323	0.00261363
GOTERM_MF_ALL	GO:0017076~purine nucleotide binding	1423539_at, 1416793_at, 1450862_at, 1423700_at, 1424511_at, 1438096_a_at, 1451020_at, 1424128_x_at, 1451246_s_at, 1434079_s_at, 1423925_at, 1450949_at, 1426403_at, 1438096_a_at, 1416030_a_at, 1439269_x_at, 1416031_s_at, 1438320_s_at, 1418263_at, 1417743_at, 1415878_at, 1416773_at, 1416557_a_at, 1423643_at, 1448191_at, 1428522_at, 1448627_s_at, 1416280_at, 1418906_at, 1416144_a_at, 1420028_s_at,	27	0.1742	0.00272814
SMART	SM00382:AAA	1450949_at, 1416030_a_at, 1439269_x_at, 1416031_s_at, 1438320_s_at, 1423700_at, 1416144_a_at, 1420028_s_at,	5	0.0323	0.0107278
GOTERM_MF_ALL	GO:0003824~catalytic activity	1450862_at, 1454875_a_at, 1438096_a_at, 1417363_at, 1426866_at, 1434079_s_at, 1417777_at, 1450949_at, 1448736_a_at, 1417457_at, 1417458_s_at, 1438096_a_at, 1455009_at, 1416207_at, 1417743_at, 1415878_at, 1417041_at, 1422979_at, 1423643_at, 1448627_s_at, 1428522_at, 1416280_at, 1418906_at, 1416144_a_at, 1420028_s_at, 1416793_at, 1416698_a_at, 1416566_at, 1428373_at, 1423700_at, 1424511_at, 1453562…	51	0.329	0.173586
GOTERM_MF_ALL	GO:0016787~hydrolase activity	1434079_s_at, 1450949_at, 1423925_at, 1450862_at, 1416793_at, 1416030_a_at, 1439269_x_at, 1416031_s_at, 1438320_s_at, 1455009_at, 1425465_a_at, 1423700_at, 1418263_at, 1454875_a_at, 1417363_at, 1423643_at, 1435390_at, 1438172_x_at, 1416557_a_at, 1428522_at, 1416144_a_at, 1418906_at, 1420028_s_at,	19	0.1226	0.566165
SP_PIR_KEYWORDS	hydrolase	1450949_at, 1423925_at, 1423643_at, 1435390_at, 1438172_x_at, 1450862_at, 1416793_at, 1428522_at, 1455009_at, 1425465_a_at, 1418263_at, 1416144_a_at,	11	0.071	0.709823
Functional Group 11	Median: 0.0012227796141165408	Geo: 0.00212020445915099
INTERPRO	IPR001650:DNA/RNA helicase, C-terminal	1423925_at, 1423643_at, 1450862_at, 1428522_at, 1418263_at, 1416144_a_at,	6	0.0387	0.000446615
INTERPRO	IPR014021:Helicase, superfamily 1 and 2, ATP-binding	1423925_at, 1423643_at, 1450862_at, 1428522_at, 1418263_at, 1416144_a_at,	6	0.0387	0.000530398
GOTERM_MF_ALL	GO:0017111~nucleoside-triphosphatase activity	1434079_s_at, 1423925_at, 1450949_at, 1416793_at, 1416030_a_at, 1439269_x_at, 1416031_s_at, 1438320_s_at, 1423700_at, 1418263_at, 1454875_a_at, 1416557_a_at, 1423643_at, 1428522_at, 1416144_a_at, 1418906_at, 1420028_s_at,	14	0.0903	0.000534408
GOTERM_MF_ALL	GO:0042623~ATPase activity, coupled	1434079_s_at, 1450949_at, 1423925_at, 1423643_at, 1416030_a_at, 1439269_x_at, 1416031_s_at, 1438320_s_at, 1428522_at, 1418263_at, 1416144_a_at, 1420028_s_at, 1454875_a_at,	10	0.0645	0.000548344
INTERPRO	IPR014001:DEAD-like helicase, N-terminal	1423925_at, 1423643_at, 1450862_at, 1428522_at, 1418263_at, 1416144_a_at,	6	0.0387	0.000695615
GOTERM_MF_ALL	GO:0016462~pyrophosphatase activity	1434079_s_at, 1423925_at, 1450949_at, 1416793_at, 1416030_a_at, 1439269_x_at, 1416031_s_at, 1438320_s_at, 1423700_at, 1418263_at, 1454875_a_at, 1416557_a_at, 1423643_at, 1428522_at, 1416144_a_at, 1418906_at, 1420028_s_at,	14	0.0903	0.000811437
GOTERM_MF_ALL	GO:0016818~hydrolase activity, acting on acid anhydrides, in phosphorus-containing anhydrides	1434079_s_at, 1423925_at, 1450949_at, 1416793_at, 1416030_a_at, 1439269_x_at, 1416031_s_at, 1438320_s_at, 1423700_at, 1418263_at, 1454875_a_at, 1416557_a_at, 1423643_at, 1428522_at, 1416144_a_at, 1418906_at, 1420028_s_at,	14	0.0903	0.000882286
GOTERM_MF_ALL	GO:0016817~hydrolase activity, acting on acid anhydrides	1434079_s_at, 1423925_at, 1450949_at, 1416793_at, 1416030_a_at, 1439269_x_at, 1416031_s_at, 1438320_s_at, 1423700_at, 1418263_at, 1454875_a_at, 1416557_a_at, 1423643_at, 1428522_at, 1416144_a_at, 1418906_at, 1420028_s_at,	14	0.0903	0.000927245
GOTERM_MF_ALL	GO:0004386~helicase activity	1423925_at, 1423643_at, 1450862_at, 1416030_a_at, 1439269_x_at, 1416031_s_at, 1438320_s_at, 1428522_at, 1418263_at, 1416144_a_at,	7	0.0452	0.00115033
SMART	SM00490:HELICc	1423925_at, 1423643_at, 1450862_at, 1428522_at, 1418263_at, 1416144_a_at,	6	0.0387	0.00122278
UP_SEQ_FEATURE	domain:Helicase C-terminal	1423643_at, 1450862_at, 1428522_at, 1418263_at, 1416144_a_at,	5	0.0323	0.00145139
GOTERM_MF_ALL	GO:0016887~ATPase activity	1434079_s_at, 1450949_at, 1423925_at, 1423643_at, 1416030_a_at, 1439269_x_at, 1416031_s_at, 1438320_s_at, 1428522_at, 1418263_at, 1416144_a_at, 1420028_s_at, 1454875_a_at,	10	0.0645	0.00161039
UP_SEQ_FEATURE	domain:Helicase ATP-binding	1423643_at, 1450862_at, 1428522_at, 1418263_at, 1416144_a_at,	5	0.0323	0.00180437
SMART	SM00487:DEXDc	1423925_at, 1423643_at, 1450862_at, 1428522_at, 1418263_at, 1416144_a_at,	6	0.0387	0.00219971
SP_PIR_KEYWORDS	helicase	1423925_at, 1423643_at, 1450862_at, 1428522_at, 1418263_at, 1416144_a_at,	6	0.0387	0.00311224
GOTERM_MF_ALL	GO:0003724~RNA helicase activity	1423925_at, 1418263_at, 1416144_a_at,	3	0.0194	0.00807799
GOTERM_MF_ALL	GO:0008026~ATP-dependent helicase activity	1423925_at, 1423643_at, 1428522_at, 1418263_at, 1416144_a_at,	5	0.0323	0.0114352
INTERPRO	IPR002464:DNA/RNA helicase, ATP-dependent, DEAH-box type	1423925_at, 1428522_at, 1416144_a_at,	3	0.0194	0.0186184
SP_PIR_KEYWORDS	hydrolase	1450949_at, 1423925_at, 1423643_at, 1435390_at, 1438172_x_at, 1450862_at, 1416793_at, 1428522_at, 1455009_at, 1425465_a_at, 1418263_at, 1416144_a_at,	11	0.071	0.709823
Functional Group 12	Median: 0.006943407035779093	Geo: 0.00492878325913175
GOTERM_MF_ALL	GO:0003676~nucleic acid binding	1423539_at, 1435474_at, 1417586_at, 1437508_at, 1423702_at, 1450862_at, 1423531_a_at, 1430019_a_at, 1423700_at, 1455725_a_at, 1417363_at, 1452792_at, 1443005_at, 1423103_at, 1428976_at, 1424128_x_at, 1451246_s_at, 1451184_at, 1421027_a_at, 1423755_at, 1434079_s_at, 1423925_at, 1448101_s_at, 1416030_a_at, 1439269_x_at, 1416031_s_at, 1438320_s_at, 1455926_at, 1416544_at, 1418263_at, 1419076_a_at, 1…	44	0.2839	0.000283035
GOTERM_MF_ALL	GO:0003677~DNA binding	1435474_at, 1423539_at, 1417586_at, 1423702_at, 1450862_at, 1437508_at, 1423531_a_at, 1430019_a_at, 1423700_at, 1455725_a_at, 1452792_at, 1443005_at, 1428976_at, 1423103_at, 1424128_x_at, 1451246_s_at, 1421027_a_at, 1434079_s_at, 1448101_s_at, 1416030_a_at, 1439269_x_at, 1416031_s_at, 1438320_s_at, 1416544_at, 1419076_a_at, 1417041_at, 1433507_a_at, 1416370_at, 1426854_a_at, 1421612_a_at, 1428522…	28	0.1806	0.00694341
SP_PIR_KEYWORDS	dna-binding	1434079_s_at, 1448101_s_at, 1437508_at, 1423702_at, 1450862_at, 1416030_a_at, 1439269_x_at, 1416031_s_at, 1438320_s_at, 1416544_at, 1423700_at, 1455725_a_at, 1433507_a_at, 1416370_at, 1443005_at, 1428976_at, 1421612_a_at, 1428522_at, 1416155_at, 1420028_s_at, 1421027_a_at,	18	0.1161	0.0609265
Functional Group 13	Median: 0.022742695739786222	Geo: 0.005268314282746733
GOTERM_BP_ALL	GO:0006139~nucleobase, nucleoside, nucleotide and nucleic acid metabolic process	1435474_at, 1439432_x_at, 1417586_at, 1450862_at, 1423531_a_at, 1430019_a_at, 1451306_at, 1454875_a_at, 1438096_a_at, 1417363_at, 1452792_at, 1443005_at, 1428976_at, 1434079_s_at, 1420917_at, 1448736_a_at, 1438096_a_at, 1417911_at, 1427161_at, 1415878_at, 1417041_at, 1433507_a_at, 1439316_at, 1422979_at, 1416370_at, 1423643_at, 1427089_at, 1428522_at, 1416155_at, 1416144_a_at, 1420028_s_at, 14235…	63	0.4065	3.21151e-10
GOTERM_BP_ALL	GO:0010467~gene expression	1435474_at, 1439432_x_at, 1417586_at, 1423531_a_at, 1430019_a_at, 1451306_at, 1454875_a_at, 1417363_at, 1452792_at, 1443005_at, 1428976_at, 1434079_s_at, 1449243_a_at, 1420917_at, 1417911_at, 1427161_at, 1417041_at, 1426793_a_at, 1439316_at, 1422979_at, 1416370_at, 1433928_a_at, 1423643_at, 1427089_at, 1428522_at, 1416155_at, 1416144_a_at, 1420028_s_at, 1437508_at, 1416566_at, 1452713_a_at, 14231…	52	0.3355	1.92525e-06
GOTERM_BP_ALL	GO:0016070~RNA metabolic process	1435474_at, 1439432_x_at, 1417586_at, 1437508_at, 1423531_a_at, 1430019_a_at, 1451306_at, 1452713_a_at, 1416566_at, 1417363_at, 1454875_a_at, 1452792_at, 1443005_at, 1423103_at, 1435250_at, 1451184_at, 1421027_a_at, 1423755_at, 1434079_s_at, 1423925_at, 1420917_at, 1448101_s_at, 1416030_a_at, 1439269_x_at, 1416031_s_at, 1438320_s_at, 1455926_at, 1425465_a_at, 1416544_at, 1439316_at, 1422979_at, 1…	40	0.2581	0.000538436
GOTERM_BP_ALL	GO:0010468~regulation of gene expression	1435474_at, 1439432_x_at, 1417586_at, 1437508_at, 1451306_at, 1416566_at, 1417363_at, 1454875_a_at, 1452792_at, 1443005_at, 1428976_at, 1423103_at, 1424128_x_at, 1451246_s_at, 1421027_a_at, 1434079_s_at, 1448101_s_at, 1416030_a_at, 1439269_x_at, 1416031_s_at, 1438320_s_at, 1425465_a_at, 1417911_at, 1416544_at, 1418263_at, 1419076_a_at, 1427161_at, 1416813_at, 1439316_at, 1422979_at, 1416370_at, 1…	34	0.2194	0.0067244
GOTERM_MF_ALL	GO:0003677~DNA binding	1435474_at, 1423539_at, 1417586_at, 1423702_at, 1450862_at, 1437508_at, 1423531_a_at, 1430019_a_at, 1423700_at, 1455725_a_at, 1452792_at, 1443005_at, 1428976_at, 1423103_at, 1424128_x_at, 1451246_s_at, 1421027_a_at, 1434079_s_at, 1448101_s_at, 1416030_a_at, 1439269_x_at, 1416031_s_at, 1438320_s_at, 1416544_at, 1419076_a_at, 1417041_at, 1433507_a_at, 1416370_at, 1426854_a_at, 1421612_a_at, 1428522…	28	0.1806	0.00694341
SP_PIR_KEYWORDS	Transcription	1434079_s_at, 1435474_at, 1439432_x_at, 1417586_at, 1448101_s_at, 1437508_at, 1416030_a_at, 1439269_x_at, 1416031_s_at, 1438320_s_at, 1425465_a_at, 1451306_at, 1416544_at, 1454875_a_at, 1417041_at, 1439316_at, 1422979_at, 1416370_at, 1427382_a_at, 1443005_at, 1428522_at, 1449061_a_at, 1420028_s_at, 1421027_a_at,	21	0.1355	0.0095531
SP_PIR_KEYWORDS	Transcription regulation	1434079_s_at, 1435474_at, 1439432_x_at, 1417586_at, 1448101_s_at, 1437508_at, 1416030_a_at, 1439269_x_at, 1416031_s_at, 1438320_s_at, 1425465_a_at, 1451306_at, 1416544_at, 1454875_a_at, 1439316_at, 1422979_at, 1416370_at, 1427382_a_at, 1443005_at, 1428522_at, 1420028_s_at, 1421027_a_at, 1436266_x_at,	20	0.129	0.015873
GOTERM_BP_ALL	GO:0031323~regulation of cellular metabolic process	1435474_at, 1439432_x_at, 1417586_at, 1437508_at, 1451306_at, 1416566_at, 1417363_at, 1454875_a_at, 1452792_at, 1443005_at, 1428976_at, 1423103_at, 1421027_a_at, 1434079_s_at, 1448101_s_at, 1448736_a_at, 1416030_a_at, 1439269_x_at, 1416031_s_at, 1438320_s_at, 1425465_a_at, 1417911_at, 1416544_at, 1418263_at, 1419076_a_at, 1427161_at, 1416813_at, 1448736_a_at, 1439316_at, 1422979_at, 1416370_at, 1…	33	0.2129	0.0211923
GOTERM_BP_ALL	GO:0019222~regulation of metabolic process	1435474_at, 1439432_x_at, 1417586_at, 1437508_at, 1451306_at, 1416566_at, 1453562_a_at, 1417363_at, 1454875_a_at, 1452792_at, 1443005_at, 1423103_at, 1428976_at, 1421027_a_at, 1434079_s_at, 1448101_s_at, 1448736_a_at, 1416030_a_at, 1439269_x_at, 1416031_s_at, 1438320_s_at, 1425465_a_at, 1417911_at, 1416544_at, 1418263_at, 1419076_a_at, 1427161_at, 1416813_at, 1448736_a_at, 1439316_at, 1422979_at,…	34	0.2194	0.0218203
GOTERM_BP_ALL	GO:0006350~transcription	1435474_at, 1439432_x_at, 1417586_at, 1437508_at, 1451306_at, 1416566_at, 1417363_at, 1454875_a_at, 1452792_at, 1443005_at, 1428976_at, 1423103_at, 1421027_a_at, 1434079_s_at, 1448101_s_at, 1416030_a_at, 1439269_x_at, 1416031_s_at, 1438320_s_at, 1425465_a_at, 1417911_at, 1416544_at, 1419076_a_at, 1427161_at, 1417041_at, 1439316_at, 1422979_at, 1416370_at, 1427382_a_at, 1427089_at, 1428522_at, 144…	31	0.2	0.0236651
GOTERM_BP_ALL	GO:0050789~regulation of biological process	1435474_at, 1439432_x_at, 1417586_at, 1451306_at, 1454875_a_at, 1417363_at, 1452792_at, 1443005_at, 1428976_at, 1443104_at, 1434079_s_at, 1449243_a_at, 1448736_a_at, 1417911_at, 1448364_at, 1427161_at, 1439316_at, 1421148_a_at, 1416077_at, 1422979_at, 1416370_at, 1427089_at, 1428522_at, 1416155_at, 1420028_s_at, 1437508_at, 1426885_a_at, 1416566_at, 1428373_at, 1453562_a_at, 1451020_at, 1423103_a…	49	0.3161	0.0251695
GOTERM_BP_ALL	GO:0050794~regulation of cellular process	1435474_at, 1439432_x_at, 1417586_at, 1437508_at, 1426885_a_at, 1428373_at, 1451306_at, 1416566_at, 1417363_at, 1454875_a_at, 1452792_at, 1451020_at, 1443005_at, 1423103_at, 1428976_at, 1443104_at, 1421027_a_at, 1434079_s_at, 1449243_a_at, 1423925_at, 1448101_s_at, 1448736_a_at, 1416030_a_at, 1439269_x_at, 1416031_s_at, 1438320_s_at, 1425465_a_at, 1417911_at, 1416544_at, 1416076_at, 1419943_s_at,…	45	0.2903	0.0289492
GOTERM_BP_ALL	GO:0045449~regulation of transcription	1435474_at, 1439432_x_at, 1417586_at, 1437508_at, 1451306_at, 1416566_at, 1417363_at, 1454875_a_at, 1452792_at, 1443005_at, 1428976_at, 1423103_at, 1421027_a_at, 1434079_s_at, 1448101_s_at, 1416030_a_at, 1439269_x_at, 1416031_s_at, 1438320_s_at, 1425465_a_at, 1417911_at, 1416544_at, 1419076_a_at, 1427161_at, 1439316_at, 1422979_at, 1416370_at, 1427382_a_at, 1427089_at, 1428522_at, 1416155_at, 142…	29	0.1871	0.0435989
GOTERM_BP_ALL	GO:0019219~regulation of nucleobase, nucleoside, nucleotide and nucleic acid metabolic process	1435474_at, 1439432_x_at, 1417586_at, 1437508_at, 1451306_at, 1416566_at, 1417363_at, 1454875_a_at, 1452792_at, 1443005_at, 1428976_at, 1423103_at, 1421027_a_at, 1434079_s_at, 1448101_s_at, 1416030_a_at, 1439269_x_at, 1416031_s_at, 1438320_s_at, 1425465_a_at, 1417911_at, 1416544_at, 1419076_a_at, 1427161_at, 1439316_at, 1422979_at, 1416370_at, 1427382_a_at, 1427089_at, 1428522_at, 1416155_at, 142…	29	0.1871	0.0533156
GOTERM_BP_ALL	GO:0065007~biological regulation	1435474_at, 1439432_x_at, 1417586_at, 1451306_at, 1454875_a_at, 1417363_at, 1452792_at, 1443005_at, 1428976_at, 1443104_at, 1434079_s_at, 1449243_a_at, 1448736_a_at, 1417911_at, 1448364_at, 1427161_at, 1439316_at, 1421148_a_at, 1416077_at, 1422979_at, 1416370_at, 1427089_at, 1428522_at, 1416155_at, 1420028_s_at, 1437508_at, 1426885_a_at, 1416566_at, 1428373_at, 1424511_at, 1453562_a_at, 1451020_a…	50	0.3226	0.0762397
GOTERM_BP_ALL	GO:0032774~RNA biosynthetic process	1435474_at, 1439432_x_at, 1417586_at, 1437508_at, 1416566_at, 1451306_at, 1417363_at, 1454875_a_at, 1452792_at, 1443005_at, 1423103_at, 1421027_a_at, 1434079_s_at, 1448101_s_at, 1416030_a_at, 1439269_x_at, 1416031_s_at, 1438320_s_at, 1425465_a_at, 1416544_at, 1439316_at, 1422979_at, 1416370_at, 1427382_a_at, 1427089_at, 1428522_at, 1449061_a_at, 1416155_at, 1420028_s_at,	26	0.1677	0.116003
GOTERM_BP_ALL	GO:0006355~regulation of transcription, DNA-dependent	1435474_at, 1439432_x_at, 1417586_at, 1437508_at, 1416566_at, 1451306_at, 1417363_at, 1454875_a_at, 1452792_at, 1443005_at, 1423103_at, 1421027_a_at, 1434079_s_at, 1448101_s_at, 1416030_a_at, 1439269_x_at, 1416031_s_at, 1438320_s_at, 1425465_a_at, 1416544_at, 1439316_at, 1422979_at, 1416370_at, 1427382_a_at, 1427089_at, 1428522_at, 1416155_at, 1420028_s_at,	25	0.1613	0.152014
GOTERM_BP_ALL	GO:0006351~transcription, DNA-dependent	1435474_at, 1439432_x_at, 1417586_at, 1437508_at, 1416566_at, 1451306_at, 1417363_at, 1454875_a_at, 1452792_at, 1443005_at, 1423103_at, 1421027_a_at, 1434079_s_at, 1448101_s_at, 1416030_a_at, 1439269_x_at, 1416031_s_at, 1438320_s_at, 1425465_a_at, 1416544_at, 1439316_at, 1422979_at, 1416370_at, 1427382_a_at, 1427089_at, 1428522_at, 1416155_at, 1420028_s_at,	25	0.1613	0.166422
Functional Group 14	Median: 0.005583211059167809	Geo: 0.005668747783695518
GOTERM_BP_ALL	GO:0051327~M phase of meiotic cell cycle	1422979_at, 1423539_at, 1417457_at, 1417458_s_at, 1419402_at, 1419076_a_at,	5	0.0323	0.00558321
GOTERM_BP_ALL	GO:0007126~meiosis	1422979_at, 1423539_at, 1417457_at, 1417458_s_at, 1419402_at, 1419076_a_at,	5	0.0323	0.00558321
GOTERM_BP_ALL	GO:0051321~meiotic cell cycle	1422979_at, 1423539_at, 1417457_at, 1417458_s_at, 1419402_at, 1419076_a_at,	5	0.0323	0.00584377
Functional Group 15	Median: 0.010208164162228292	Geo: 0.012121765492086625
INTERPRO	IPR012677:Nucleotide-binding, alpha-beta plait	1423531_a_at, 1430019_a_at, 1422660_at, 1450963_at, 1451184_at, 1416813_at, 1439316_at, 1421148_a_at,	7	0.0452	0.00185014
INTERPRO	IPR000504:RNA recognition motif, RNP-1	1423531_a_at, 1430019_a_at, 1422660_at, 1450963_at, 1451184_at, 1416813_at, 1439316_at, 1421148_a_at,	7	0.0452	0.00190975
SP_PIR_KEYWORDS	rna-binding	1423531_a_at, 1430019_a_at, 1455926_at, 1422660_at, 1450963_at, 1418263_at, 1451184_at, 1451884_a_at, 1416813_at, 1439316_at, 1421148_a_at,	10	0.0645	0.00738733
SMART	SM00360:RRM	1423531_a_at, 1430019_a_at, 1422660_at, 1450963_at, 1451184_at, 1416813_at, 1439316_at, 1421148_a_at,	7	0.0452	0.00802797
UP_SEQ_FEATURE	domain:RRM 2	1423531_a_at, 1430019_a_at, 1451184_at, 1416813_at, 1421148_a_at,	4	0.0258	0.0123884
UP_SEQ_FEATURE	domain:RRM 1	1423531_a_at, 1430019_a_at, 1451184_at, 1416813_at, 1421148_a_at,	4	0.0258	0.0123884
GOTERM_MF_ALL	GO:0003723~RNA binding	1423531_a_at, 1430019_a_at, 1455926_at, 1422660_at, 1450963_at, 1418263_at, 1451184_at, 1451884_a_at, 1416813_at, 1439316_at, 1421148_a_at,	10	0.0645	0.0682839
UP_SEQ_FEATURE	compositionally biased region:Gly-rich	1423531_a_at, 1430019_a_at, 1422660_at, 1451184_at,	3	0.0194	0.212279
Functional Group 16	Median: 0.014951564463920439	Geo: 0.014951564463920448
GOTERM_BP_ALL	GO:0000375~RNA splicing, via transesterification reactions	1423925_at, 1423643_at, 1423531_a_at, 1430019_a_at, 1451884_a_at,	4	0.0258	0.0149516
GOTERM_BP_ALL	GO:0000377~RNA splicing, via transesterification reactions with bulged adenosine as nucleophile	1423925_at, 1423643_at, 1423531_a_at, 1430019_a_at, 1451884_a_at,	4	0.0258	0.0149516
GOTERM_BP_ALL	GO:0000398~nuclear mRNA splicing, via spliceosome	1423925_at, 1423643_at, 1423531_a_at, 1430019_a_at, 1451884_a_at,	4	0.0258	0.0149516
Functional Group 17	Median: 0.032360985359969716	Geo: 0.021307156342147186
GOTERM_CC_ALL	GO:0005635~nuclear envelope	1428976_at, 1448101_s_at, 1451111_at, 1419402_at, 1425465_a_at, 1439553_s_at, 1418727_at, 1427161_at,	8	0.0516	0.000124931
GOTERM_BP_ALL	GO:0051028~mRNA transport	1423643_at, 1451111_at, 1423531_a_at, 1430019_a_at, 1425465_a_at, 1418727_at, 1418263_at,	6	0.0387	0.00016216
GOTERM_BP_ALL	GO:0051236~establishment of RNA localization	1423643_at, 1451111_at, 1423531_a_at, 1430019_a_at, 1425465_a_at, 1418727_at, 1418263_at,	6	0.0387	0.00024346
GOTERM_BP_ALL	GO:0050658~RNA transport	1423643_at, 1451111_at, 1423531_a_at, 1430019_a_at, 1425465_a_at, 1418727_at, 1418263_at,	6	0.0387	0.00024346
GOTERM_BP_ALL	GO:0050657~nucleic acid transport	1423643_at, 1451111_at, 1423531_a_at, 1430019_a_at, 1425465_a_at, 1418727_at, 1418263_at,	6	0.0387	0.00024346
GOTERM_BP_ALL	GO:0006403~RNA localization	1423643_at, 1451111_at, 1423531_a_at, 1430019_a_at, 1425465_a_at, 1418727_at, 1418263_at,	6	0.0387	0.000262881
GOTERM_BP_ALL	GO:0015931~nucleobase, nucleoside, nucleotide and nucleic acid transport	1423643_at, 1451111_at, 1423531_a_at, 1430019_a_at, 1425465_a_at, 1418727_at, 1418263_at,	6	0.0387	0.000328256
GOTERM_BP_ALL	GO:0051168~nuclear export	1423643_at, 1451111_at, 1423531_a_at, 1430019_a_at, 1418263_at, 1451020_at,	5	0.0323	0.000361546
SP_PIR_KEYWORDS	mrna transport	1451111_at, 1423531_a_at, 1430019_a_at, 1425465_a_at, 1418727_at, 1418263_at,	5	0.0323	0.000497581
GOTERM_BP_ALL	GO:0006913~nucleocytoplasmic transport	1423643_at, 1451111_at, 1423531_a_at, 1430019_a_at, 1439553_s_at, 1418727_at, 1418263_at, 1451020_at,	7	0.0452	0.000777758
GOTERM_BP_ALL	GO:0051169~nuclear transport	1423643_at, 1451111_at, 1423531_a_at, 1430019_a_at, 1439553_s_at, 1418727_at, 1418263_at, 1451020_at,	7	0.0452	0.000812974
GOTERM_CC_ALL	GO:0031965~nuclear membrane	1448101_s_at, 1451111_at, 1425465_a_at, 1439553_s_at, 1418727_at,	5	0.0323	0.00313086
GOTERM_BP_ALL	GO:0006406~mRNA export from nucleus	1423643_at, 1451111_at, 1418263_at,	3	0.0194	0.0105225
GOTERM_CC_ALL	GO:0005643~nuclear pore	1451111_at, 1425465_a_at, 1439553_s_at, 1418727_at,	4	0.0258	0.0117801
GOTERM_CC_ALL	GO:0046930~pore complex	1451111_at, 1425465_a_at, 1439553_s_at, 1418727_at,	4	0.0258	0.0156496
GOTERM_BP_ALL	GO:0006405~RNA export from nucleus	1423643_at, 1451111_at, 1418263_at,	3	0.0194	0.0173444
SP_PIR_KEYWORDS	nuclear pore complex	1451111_at, 1425465_a_at, 1418727_at,	3	0.0194	0.0187591
GOTERM_CC_ALL	GO:0044453~nuclear membrane part	1451111_at, 1425465_a_at, 1439553_s_at, 1418727_at,	4	0.0258	0.0201533
GOTERM_CC_ALL	GO:0012505~endomembrane system	1428976_at, 1448101_s_at, 1451111_at, 1419402_at, 1425465_a_at, 1439553_s_at, 1418727_at, 1427161_at, 1423819_s_at,	9	0.0581	0.0225643
GOTERM_CC_ALL	GO:0031967~organelle envelope	1428976_at, 1448101_s_at, 1451111_at, 1454716_x_at, 1419402_at, 1425465_a_at, 1439553_s_at, 1418727_at, 1427161_at,	9	0.0581	0.0317796
GOTERM_CC_ALL	GO:0031975~envelope	1428976_at, 1448101_s_at, 1451111_at, 1454716_x_at, 1419402_at, 1425465_a_at, 1439553_s_at, 1418727_at, 1427161_at,	9	0.0581	0.0329424
GOTERM_BP_ALL	GO:0033036~macromolecule localization	1450949_at, 1451111_at, 1423531_a_at, 1430019_a_at, 1425465_a_at, 1439553_s_at, 1418263_at, 1416076_at, 1451020_at, 1423643_at, 1418727_at, 1451142_at, 1423819_s_at, 1457113_at, 1419809_s_at,	14	0.0903	0.0402096
GOTERM_BP_ALL	GO:0065002~intracellular protein transport across a membrane	1451111_at, 1425465_a_at, 1418727_at,	3	0.0194	0.0889082
SP_PIR_KEYWORDS	translocation	1451111_at, 1425465_a_at, 1418727_at,	3	0.0194	0.09003
SP_PIR_KEYWORDS	protein transport	1451111_at, 1425465_a_at, 1439553_s_at, 1418727_at, 1451142_at, 1457113_at, 1419809_s_at,	7	0.0452	0.136439
GOTERM_BP_ALL	GO:0051649~establishment of cellular localization	1423643_at, 1451111_at, 1423531_a_at, 1430019_a_at, 1425465_a_at, 1439553_s_at, 1418727_at, 1418263_at, 1451142_at, 1427161_at, 1416076_at, 1423819_s_at, 1451020_at,	12	0.0774	0.166291
GOTERM_BP_ALL	GO:0046907~intracellular transport	1423643_at, 1451111_at, 1423531_a_at, 1430019_a_at, 1425465_a_at, 1439553_s_at, 1418727_at, 1418263_at, 1416076_at, 1423819_s_at, 1451020_at,	10	0.0645	0.181394
GOTERM_BP_ALL	GO:0051641~cellular localization	1423643_at, 1451111_at, 1423531_a_at, 1430019_a_at, 1425465_a_at, 1439553_s_at, 1418727_at, 1418263_at, 1451142_at, 1427161_at, 1416076_at, 1423819_s_at, 1451020_at,	12	0.0774	0.1848
GOTERM_BP_ALL	GO:0015031~protein transport	1451111_at, 1425465_a_at, 1439553_s_at, 1418727_at, 1451142_at, 1457113_at, 1416076_at, 1423819_s_at, 1451020_at, 1419809_s_at,	10	0.0645	0.185664
GOTERM_BP_ALL	GO:0008104~protein localization	1450949_at, 1451111_at, 1425465_a_at, 1439553_s_at, 1418727_at, 1451142_at, 1457113_at, 1416076_at, 1423819_s_at, 1451020_at, 1419809_s_at,	11	0.071	0.196376
GOTERM_BP_ALL	GO:0006886~intracellular protein transport	1451111_at, 1425465_a_at, 1439553_s_at, 1418727_at, 1416076_at, 1423819_s_at, 1451020_at,	7	0.0452	0.217595
GOTERM_BP_ALL	GO:0045184~establishment of protein localization	1451111_at, 1425465_a_at, 1439553_s_at, 1418727_at, 1451142_at, 1457113_at, 1416076_at, 1423819_s_at, 1451020_at, 1419809_s_at,	10	0.0645	0.23307
GOTERM_BP_ALL	GO:0006605~protein targeting	1439553_s_at, 1416076_at, 1423819_s_at, 1451020_at,	4	0.0258	0.383093
GOTERM_CC_ALL	GO:0031090~organelle membrane	1448101_s_at, 1451111_at, 1454716_x_at, 1425465_a_at, 1439553_s_at, 1418727_at, 1423819_s_at,	7	0.0452	0.49161
GOTERM_CC_ALL	GO:0005829~cytosol	1449243_a_at, 1439553_s_at, 1423819_s_at, 1451020_at,	4	0.0258	0.708295
SP_PIR_KEYWORDS	transport	1451111_at, 1423531_a_at, 1430019_a_at, 1425465_a_at, 1439553_s_at, 1418727_at, 1418263_at, 1451142_at, 1457113_at, 1419809_s_at,	9	0.0581	0.886251
GOTERM_BP_ALL	GO:0051234~establishment of localization	1449243_a_at, 1451111_at, 1423531_a_at, 1430019_a_at, 1425465_a_at, 1439553_s_at, 1418263_at, 1448302_at, 1427161_at, 1416076_at, 1451020_at, 1423643_at, 1418727_at, 1451142_at, 1457113_at, 1423819_s_at, 1419809_s_at,	16	0.1032	0.986901
GOTERM_MF_ALL	GO:0005215~transporter activity	1416073_a_at, 1451111_at, 1454716_x_at, 1439553_s_at, 1418727_at, 1448302_at,	6	0.0387	0.988246
GOTERM_BP_ALL	GO:0006810~transport	1449243_a_at, 1451111_at, 1423531_a_at, 1430019_a_at, 1425465_a_at, 1439553_s_at, 1418263_at, 1448302_at, 1416076_at, 1451020_at, 1423643_at, 1418727_at, 1451142_at, 1457113_at, 1423819_s_at, 1419809_s_at,	15	0.0968	0.990299
GOTERM_BP_ALL	GO:0051179~localization	1449243_a_at, 1450949_at, 1451111_at, 1423531_a_at, 1430019_a_at, 1425465_a_at, 1439553_s_at, 1418263_at, 1448302_at, 1427161_at, 1416076_at, 1451020_at, 1416073_a_at, 1423643_at, 1418727_at, 1451142_at, 1457113_at, 1423819_s_at, 1419809_s_at,	18	0.1161	0.991718
Functional Group 18	Median: 0.04132669412832939	Geo: 0.028385971243195397
GOTERM_BP_ALL	GO:0016568~chromatin modification	1422979_at, 1439432_x_at, 1427382_a_at, 1421612_a_at, 1416544_at, 1419076_a_at, 1457113_at, 1454875_a_at,	8	0.0516	0.00143696
GOTERM_MF_ALL	GO:0003682~chromatin binding	1422979_at, 1427382_a_at, 1416544_at, 1427161_at, 1421933_at, 1436266_x_at,	6	0.0387	0.00410656
UP_SEQ_FEATURE	domain:SET	1422979_at, 1427382_a_at, 1416544_at,	3	0.0194	0.00813443
GOTERM_BP_ALL	GO:0016571~histone methylation	1422979_at, 1427382_a_at, 1416544_at,	3	0.0194	0.0117668
GOTERM_BP_ALL	GO:0043414~biopolymer methylation	1422979_at, 1427382_a_at, 1424128_x_at, 1451246_s_at, 1416544_at,	4	0.0258	0.0135574
GOTERM_BP_ALL	GO:0032259~methylation	1422979_at, 1427382_a_at, 1424128_x_at, 1451246_s_at, 1416544_at,	4	0.0258	0.015678
GOTERM_MF_ALL	GO:0042054~histone methyltransferase activity	1422979_at, 1427382_a_at, 1416544_at,	3	0.0194	0.022226
GOTERM_BP_ALL	GO:0006479~protein amino acid methylation	1422979_at, 1427382_a_at, 1416544_at,	3	0.0194	0.0392134
GOTERM_BP_ALL	GO:0008213~protein amino acid alkylation	1422979_at, 1427382_a_at, 1416544_at,	3	0.0194	0.0392134
INTERPRO	IPR001214:SET	1422979_at, 1427382_a_at, 1416544_at,	3	0.0194	0.04344
GOTERM_MF_ALL	GO:0008276~protein methyltransferase activity	1422979_at, 1427382_a_at, 1416544_at,	3	0.0194	0.0439156
GOTERM_MF_ALL	GO:0008170~N-methyltransferase activity	1422979_at, 1427382_a_at, 1424128_x_at, 1451246_s_at,	3	0.0194	0.0459738
GOTERM_BP_ALL	GO:0006730~one-carbon compound metabolic process	1422979_at, 1427382_a_at, 1424128_x_at, 1451246_s_at, 1416544_at,	4	0.0258	0.0520536
SMART	SM00317:SET	1422979_at, 1427382_a_at, 1416544_at,	3	0.0194	0.057385
GOTERM_BP_ALL	GO:0016570~histone modification	1422979_at, 1427382_a_at, 1416544_at,	3	0.0194	0.0648434
GOTERM_BP_ALL	GO:0016569~covalent chromatin modification	1422979_at, 1427382_a_at, 1416544_at,	3	0.0194	0.0752364
GOTERM_MF_ALL	GO:0008168~methyltransferase activity	1422979_at, 1427382_a_at, 1424128_x_at, 1451246_s_at, 1416544_at,	4	0.0258	0.16214
GOTERM_MF_ALL	GO:0016741~transferase activity, transferring one-carbon groups	1422979_at, 1427382_a_at, 1424128_x_at, 1451246_s_at, 1416544_at,	4	0.0258	0.168387
Functional Group 19	Median: 0.0386149579463049	Geo: 0.040689074244622966
UP_SEQ_FEATURE	repeat:WD 6	1435474_at, 1423054_at, 1416566_at, 1452713_a_at, 1454875_a_at,	5	0.0323	0.0106423
INTERPRO	IPR001680:WD40 repeat	1435474_at, 1423054_at, 1439553_s_at, 1416566_at, 1452713_a_at, 1454875_a_at,	6	0.0387	0.0241976
UP_SEQ_FEATURE	repeat:WD 5	1435474_at, 1423054_at, 1416566_at, 1452713_a_at, 1454875_a_at,	5	0.0323	0.0253978
UP_SEQ_FEATURE	repeat:WD 4	1435474_at, 1423054_at, 1416566_at, 1452713_a_at, 1454875_a_at,	5	0.0323	0.0315944
UP_SEQ_FEATURE	repeat:WD 3	1435474_at, 1423054_at, 1416566_at, 1452713_a_at, 1454875_a_at,	5	0.0323	0.0376867
UP_SEQ_FEATURE	repeat:WD 1	1435474_at, 1423054_at, 1416566_at, 1452713_a_at, 1454875_a_at,	5	0.0323	0.0395432
UP_SEQ_FEATURE	repeat:WD 2	1435474_at, 1423054_at, 1416566_at, 1452713_a_at, 1454875_a_at,	5	0.0323	0.0395432
SMART	SM00320:WD40	1435474_at, 1423054_at, 1439553_s_at, 1416566_at, 1452713_a_at, 1454875_a_at,	6	0.0387	0.0582303
UP_SEQ_FEATURE	repeat:WD 7	1423054_at, 1416566_at, 1452713_a_at,	3	0.0194	0.115203
SP_PIR_KEYWORDS	wd repeat	1435474_at, 1423054_at, 1416566_at, 1452713_a_at, 1454875_a_at,	5	0.0323	0.152271
Functional Group 20	Median: 0.22186780686680216	Geo: 0.07436608431939211
GOTERM_BP_ALL	GO:0009116~nucleoside metabolic process	1448736_a_at, 1438096_a_at, 1438096_a_at, 1448736_a_at,	4	0.0258	0.0021298
GOTERM_BP_ALL	GO:0009165~nucleotide biosynthetic process	1448736_a_at, 1438096_a_at, 1438096_a_at, 1448736_a_at,	4	0.0258	0.144132
GOTERM_BP_ALL	GO:0009117~nucleotide metabolic process	1448736_a_at, 1438096_a_at, 1438096_a_at, 1448736_a_at,	4	0.0258	0.299603
GOTERM_BP_ALL	GO:0055086~nucleobase, nucleoside and nucleotide metabolic process	1448736_a_at, 1438096_a_at, 1438096_a_at, 1448736_a_at,	4	0.0258	0.332547
Functional Group 21	Median: 0.09825090951404868	Geo: 0.07565643487052261
GOTERM_MF_ALL	GO:0046983~protein dimerization activity	1450949_at, 1417586_at, 1448736_a_at, 1455926_at, 1427161_at, 1417041_at, 1448736_a_at,	7	0.0452	0.0333714
GOTERM_MF_ALL	GO:0042802~identical protein binding	1417586_at, 1448736_a_at, 1448302_at, 1427161_at, 1448736_a_at, 1436266_x_at,	6	0.0387	0.0982509
GOTERM_MF_ALL	GO:0042803~protein homodimerization activity	1417586_at, 1448736_a_at, 1427161_at, 1448736_a_at,	4	0.0258	0.132077
Functional Group 22	Median: 0.2506111501218164	Geo: 0.12158589340449535
KEGG_PATHWAY	mmu04110:Cell cycle	1434079_s_at, 1416773_at, 1423930_at, 1416076_at, 1419943_s_at, 1448191_at, 1416030_a_at, 1439269_x_at, 1416031_s_at, 1438320_s_at, 1416076_at, 1419943_s_at, 1417911_at, 1420028_s_at, 1451020_at,	10	0.0645	1.7767e-07
GOTERM_MF_ALL	GO:0016772~transferase activity, transferring phosphorus-containing groups	1417457_at, 1417458_s_at, 1416698_a_at, 1438096_a_at, 1428373_at, 1416566_at, 1416076_at, 1419943_s_at, 1417743_at, 1424511_at, 1438096_a_at, 1417041_at, 1451020_at, 1416773_at, 1416076_at, 1419943_s_at, 1448191_at, 1448627_s_at, 1424128_x_at, 1451246_s_at, 1449061_a_at,	17	0.1097	0.0130022
GOTERM_MF_ALL	GO:0016301~kinase activity	1417457_at, 1417458_s_at, 1416698_a_at, 1438096_a_at, 1416566_at, 1416076_at, 1419943_s_at, 1428373_at, 1417743_at, 1424511_at, 1438096_a_at, 1451020_at, 1416773_at, 1416076_at, 1419943_s_at, 1448191_at, 1448627_s_at, 1424128_x_at, 1451246_s_at,	15	0.0968	0.018699
GOTERM_MF_ALL	GO:0016740~transferase activity	1448736_a_at, 1438096_a_at, 1417457_at, 1417458_s_at, 1416698_a_at, 1428373_at, 1416566_at, 1416544_at, 1416076_at, 1419943_s_at, 1416207_at, 1417743_at, 1424511_at, 1417041_at, 1438096_a_at, 1426866_at, 1451020_at, 1448736_a_at, 1422979_at, 1427382_a_at, 1416773_at, 1416076_at, 1419943_s_at, 1448191_at, 1448627_s_at, 1424128_x_at, 1451246_s_at, 1449061_a_at,	24	0.1548	0.0300544
SP_PIR_KEYWORDS	kinase	1416773_at, 1448191_at, 1416698_a_at, 1417457_at, 1417458_s_at, 1424128_x_at, 1451246_s_at, 1448627_s_at, 1428373_at, 1416566_at, 1424511_at, 1417743_at, 1438096_a_at, 1451020_at,	12	0.0774	0.0493081
INTERPRO	IPR002290:Serine/threonine protein kinase	1448191_at, 1424128_x_at, 1451246_s_at, 1424511_at, 1417743_at, 1451020_at,	5	0.0323	0.0898597
GOTERM_MF_ALL	GO:0004674~protein serine/threonine kinase activity	1416773_at, 1448191_at, 1417457_at, 1417458_s_at, 1424128_x_at, 1451246_s_at, 1448627_s_at, 1424511_at, 1417743_at, 1451020_at,	8	0.0516	0.121002
UP_SEQ_FEATURE	domain:Protein kinase	1416773_at, 1448191_at, 1424128_x_at, 1451246_s_at, 1448627_s_at, 1424511_at, 1417743_at, 1451020_at,	7	0.0452	0.123163
GOTERM_MF_ALL	GO:0004713~protein-tyrosine kinase activity	1416773_at, 1448191_at, 1424128_x_at, 1451246_s_at, 1448627_s_at, 1424511_at, 1417743_at,	6	0.0387	0.140323
INTERPRO	IPR008271:Serine/threonine protein kinase, active site	1448191_at, 1424128_x_at, 1451246_s_at, 1448627_s_at, 1424511_at, 1451020_at,	5	0.0323	0.154047
UP_SEQ_FEATURE	binding site:ATP	1416773_at, 1448191_at, 1424128_x_at, 1451246_s_at, 1448627_s_at, 1424511_at, 1417743_at, 1451020_at,	7	0.0452	0.161551
UP_SEQ_FEATURE	active site:Proton acceptor	1416773_at, 1448191_at, 1424128_x_at, 1451246_s_at, 1448627_s_at, 1415878_at, 1424511_at, 1417743_at, 1451020_at,	8	0.0516	0.19149
SP_PIR_KEYWORDS	Serine/threonine-protein kinase	1448191_at, 1424128_x_at, 1451246_s_at, 1448627_s_at, 1424511_at, 1417743_at, 1451020_at,	6	0.0387	0.202933
GOTERM_BP_ALL	GO:0006468~protein amino acid phosphorylation	1416773_at, 1416076_at, 1419943_s_at, 1448191_at, 1424128_x_at, 1451246_s_at, 1448627_s_at, 1416076_at, 1419943_s_at, 1424511_at, 1417743_at, 1451020_at,	9	0.0581	0.227184
SMART	SM00220:S_TKc	1448191_at, 1424128_x_at, 1451246_s_at, 1448627_s_at, 1424511_at, 1417743_at, 1451020_at,	6	0.0387	0.249873
SP_PIR_KEYWORDS	transferase	1448736_a_at, 1428373_at, 1417743_at, 1424511_at, 1438096_a_at, 1451020_at, 1426866_at, 1448736_a_at, 1422979_at, 1427382_a_at, 1416773_at, 1448191_at, 1448627_s_at, 1424128_x_at, 1451246_s_at, 1449061_a_at,	15	0.0968	0.251349
GOTERM_MF_ALL	GO:0016773~phosphotransferase activity, alcohol group as acceptor	1416773_at, 1448191_at, 1417457_at, 1417458_s_at, 1424128_x_at, 1451246_s_at, 1448627_s_at, 1428373_at, 1424511_at, 1417743_at, 1451020_at,	9	0.0581	0.253908
GOTERM_MF_ALL	GO:0004672~protein kinase activity	1416773_at, 1448191_at, 1417457_at, 1417458_s_at, 1424128_x_at, 1451246_s_at, 1448627_s_at, 1424511_at, 1417743_at, 1451020_at,	8	0.0516	0.253963
GOTERM_BP_ALL	GO:0043687~post-translational protein modification	1425465_a_at, 1416544_at, 1416076_at, 1419943_s_at, 1417743_at, 1424511_at, 1422712_a_at, 1451020_at, 1422979_at, 1427382_a_at, 1423930_at, 1416773_at, 1416076_at, 1419943_s_at, 1448191_at, 1448627_s_at, 1424128_x_at, 1451246_s_at, 1416280_at,	16	0.1032	0.292926
INTERPRO	IPR000719:Protein kinase, core	1448191_at, 1424128_x_at, 1451246_s_at, 1448627_s_at, 1424511_at, 1451020_at,	5	0.0323	0.309644
GOTERM_BP_ALL	GO:0018193~peptidyl-amino acid modification	1448627_s_at, 1417743_at, 1451020_at,	3	0.0194	0.311564
SP_PIR_KEYWORDS	phosphotransferase	1448191_at, 1424128_x_at, 1451246_s_at, 1424511_at,	3	0.0194	0.328133
GOTERM_BP_ALL	GO:0016310~phosphorylation	1416773_at, 1416076_at, 1419943_s_at, 1448191_at, 1424128_x_at, 1451246_s_at, 1448627_s_at, 1416076_at, 1419943_s_at, 1424511_at, 1417743_at, 1451020_at,	9	0.0581	0.348271
GOTERM_BP_ALL	GO:0044267~cellular protein metabolic process	1426473_at, 1424511_at, 1417363_at, 1451020_at, 1426866_at, 1423930_at, 1424128_x_at, 1451246_s_at, 1449243_a_at, 1455009_at, 1425465_a_at, 1416544_at, 1416076_at, 1419943_s_at, 1418263_at, 1427161_at, 1417743_at, 1422712_a_at, 1426793_a_at, 1416813_at, 1422979_at, 1427382_a_at, 1433928_a_at, 1416773_at, 1416557_a_at, 1416076_at, 1419943_s_at, 1448191_at, 1428522_at, 1448627_s_at, 1422660_at, 141…	29	0.1871	0.469878
GOTERM_BP_ALL	GO:0019538~protein metabolic process	1426473_at, 1424511_at, 1417363_at, 1451020_at, 1426866_at, 1423930_at, 1424128_x_at, 1451246_s_at, 1449243_a_at, 1455009_at, 1425465_a_at, 1416544_at, 1416076_at, 1419943_s_at, 1418263_at, 1427161_at, 1417743_at, 1422712_a_at, 1426793_a_at, 1416813_at, 1448736_a_at, 1422979_at, 1427382_a_at, 1433928_a_at, 1416773_at, 1416557_a_at, 1416076_at, 1419943_s_at, 1448191_at, 1428522_at, 1448627_s_at, 1…	30	0.1935	0.495282
GOTERM_BP_ALL	GO:0044260~cellular macromolecule metabolic process	1426473_at, 1424511_at, 1417363_at, 1451020_at, 1426866_at, 1423930_at, 1424128_x_at, 1451246_s_at, 1449243_a_at, 1455009_at, 1425465_a_at, 1416544_at, 1416076_at, 1419943_s_at, 1418263_at, 1427161_at, 1417743_at, 1422712_a_at, 1426793_a_at, 1416813_at, 1422979_at, 1427382_a_at, 1433928_a_at, 1416773_at, 1416557_a_at, 1416076_at, 1419943_s_at, 1448191_at, 1428522_at, 1448627_s_at, 1422660_at, 141…	29	0.1871	0.50486
GOTERM_BP_ALL	GO:0006464~protein modification process	1425465_a_at, 1416544_at, 1416076_at, 1419943_s_at, 1417743_at, 1424511_at, 1422712_a_at, 1451020_at, 1422979_at, 1427382_a_at, 1423930_at, 1416773_at, 1416076_at, 1419943_s_at, 1448191_at, 1448627_s_at, 1424128_x_at, 1451246_s_at, 1416280_at,	16	0.1032	0.508493
GOTERM_BP_ALL	GO:0006796~phosphate metabolic process	1416773_at, 1416076_at, 1419943_s_at, 1448191_at, 1424128_x_at, 1451246_s_at, 1448627_s_at, 1416076_at, 1419943_s_at, 1424511_at, 1417743_at, 1451020_at,	9	0.0581	0.545484
GOTERM_BP_ALL	GO:0006793~phosphorus metabolic process	1416773_at, 1416076_at, 1419943_s_at, 1448191_at, 1424128_x_at, 1451246_s_at, 1448627_s_at, 1416076_at, 1419943_s_at, 1424511_at, 1417743_at, 1451020_at,	9	0.0581	0.545484
GOTERM_BP_ALL	GO:0043412~biopolymer modification	1425465_a_at, 1416544_at, 1416076_at, 1419943_s_at, 1417743_at, 1424511_at, 1422712_a_at, 1451020_at, 1422979_at, 1427382_a_at, 1423930_at, 1416773_at, 1416076_at, 1419943_s_at, 1448191_at, 1448627_s_at, 1424128_x_at, 1451246_s_at, 1416280_at,	16	0.1032	0.572764
